# Supplementary material for: Prediction of Prognosis and Immunotherapy of Osteosarcoma Based on Necroptosis-Related lncRNAs
Source: Front Genet. 2022 May 26;13:917935. doi: 10.3389/fgene.2022.917935 (PMC9178207; doi:10.3389/fgene.2022.917935)
Supplement: Supplementary file 1 [file Table1.XLS]

gene	KM	HR	HR.95L	HR.95H	coxPvalue
C15orf56	0.0472532314871259	10.0906456230359	1.37230842833731	74.1969713128271	0.0231541101647474
LINC00482	0.0362291230484979	7.4683573472171	2.7424523661557	20.3381331811125	8.36546253146999e-05
C8orf86	0.0172890494951191	4.97900785528995	1.51770733825804	16.3341894699492	0.00809107979015319
SNHG17	0.00491397881728006	1.89590739543639	1.11139440256195	3.23419376936267	0.0188973641379768
MIRLET7BHG	0.00207672164285255	1.90543368555572	1.05533304998966	3.44031443920573	0.0324668503685137
SNHG12	0.0193874578577069	2.16192371161667	1.19975501319055	3.89572377982476	0.010284842128074
DSCR8	0.00178267493145123	0.429560340908484	0.195483787649998	0.943925267152017	0.0354107251605699
C3orf35	0.0144289479359296	4.76363725021996	1.45767683701622	15.5674010009879	0.0097748535998375
SUGCT-AS1	0.0236569937959884	0.239412229050221	0.0666853731892992	0.859532048446164	0.0283746784505495
LINC02868	0.0451728515342735	4.521829730455	1.54210005452272	13.2591553001112	0.00597559603765519
LINC01270	0.00268978146979582	0.0758955672771208	0.00907045110739523	0.635044174111656	0.0173647922640134
AC027801.1	0.00274537460308089	2.28215833909608	1.42484385840705	3.65531047768877	0.000596653476150263
AL157395.1	0.0077882423522504	5.19323408898476	1.7835339415329	15.1214841921167	0.00251913276357844
AC116351.1	0.0380861055175797	2.62923874859756	1.28270304296761	5.38931940251224	0.00829425807729191
AC110619.1	0.0380481521476421	10.5875371428258	1.00291611633054	111.770008403944	0.0497176087136886
AC005481.1	0.0157263905078837	4.33278952695092	1.28045447193919	14.6612515292516	0.0184009910504383
ACSL6-AS1	0.0426700125857222	16.3625959644851	2.32233986748886	115.286548039364	0.00501928206415898
AC008277.1	0.015849089143577	5.27064156003355	1.30592562728299	21.2720095800166	0.019548183304746
AL109659.1	0.00173361749223921	8.34108591951461	1.49776765249646	46.4516069637104	0.0154759241837817
IL10RB-DT	0.00403046609468372	0.0419014445178213	0.00609460039250862	0.288079765629617	0.00125898366607915
EPB41L4A-AS1	0.0310185591904252	1.77536507487991	1.04845026572476	3.00626672732493	0.0326770744701371
ARHGEF2-AS1	0.0381300381275032	1.84347735068191	1.20715614806375	2.81521884963115	0.00463300009788832
AL161785.1	0.0444964058151746	0.499753223025068	0.26768632796404	0.933007247039877	0.0294312246315032
AP001439.1	0.0360930086703661	4.10978651116829	1.09507978567287	15.4238489180061	0.036209521703146
AC083900.1	0.000274929699165427	7.83249488734028	3.3403033933015	18.3659892341624	2.20456387014231e-06
AC078883.1	0.00443068087151588	4.14862199640877	1.46758860268023	11.7274448967881	0.00728525862749252
AL139240.1	0.0297224973396479	3.61034510221189	1.27995576494007	10.1836267425036	0.0152459952277842
LINC01980	0.000993059537688801	0.394550012570507	0.158078188351253	0.984764021165819	0.0462763898901672
FGD5-AS1	0.0189564665713692	0.450940955256131	0.24783996531729	0.820480041897124	0.00911060228222611
RUSC1-AS1	0.00563967661670528	2.93404116079598	1.53654314817349	5.60257454759939	0.00110836069070235
AL135960.1	0.0123733331158676	95.1511444206861	4.84758390252723	1867.68098636647	0.00270697467296783
AC007463.1	0.000809930058375263	15.5579254932444	2.43892683131773	99.2440783976157	0.00369629128493181
LINC01941	0.0270069910226031	5.12722805578897	1.16226388700759	22.6183294774416	0.0308862048507814
LINC01682	0.00693400320701609	7.66943556233549	1.28849182299313	45.6504579968375	0.0251902048086169
AL139275.2	0.0190937061139655	3.71191068166878	1.0609051743395	12.9872878763787	0.0401223676539047
Z98747.1	0.00428308028818114	7.86190568231301	1.62709369161852	37.9877085603484	0.0102981835010857
FAM155A-IT1	0.0209875809358534	3.07930366954074	1.01970663145793	9.2988618458722	0.0460895546393362
AL133410.1	0.0221001266268082	3.87542984249705	1.83785351932363	8.17200952426505	0.000372541707512893
AC018359.1	0.0274471001564942	11.7398074607728	1.21648919975236	113.295768876594	0.0332219839717192
AC092614.1	0.0273661527964721	2.82589342275066	1.07632688633512	7.41937578455984	0.0349174454879829
AL513542.1	0.00507327828917503	41.507868689085	4.88947449151404	352.369802951323	0.000639353811664752
AC012307.1	0.0106282767608232	4.40060308632691	1.03715578788391	18.6715513229701	0.044490637211545
AL162400.2	0.000972845063843319	8.04196825417728	1.36140698586344	47.5047168647938	0.0214249829368739
LINC02829	0.0365056341157471	27.1379932819709	2.57193615263706	286.348741051437	0.00603751655802216
AC010737.1	0.0288990112743849	0.00140819279601505	2.16761423458011e-06	0.914833884698498	0.0469332661395311
AC010157.1	0.0222698016606798	8.56046574533459	1.21026633444331	60.5499563951391	0.0314635354758228
LINC01650	0.0176746871752628	6.32649517983436	1.92183119228395	20.8262522854057	0.00240849566549682
AL158071.2	0.0173631835202982	1.93295455840143	1.20935652983344	3.08950523081846	0.00587972711078539
AC018495.1	0.00455452629942565	9.3687941916197	1.56561937944498	56.0636293580137	0.0142437463227795
AL844175.1	0.0491133087161497	17.6959478353766	3.13589319636373	99.8588122055571	0.00113597420445495
AC011753.2	0.0139667842136646	2.82757729837298	1.06356099850827	7.51738112763457	0.0372070612240357
AL160270.1	0.00789373335915977	23.0056170506035	2.09196361062161	252.995995337487	0.0103672963876808
DPP4-DT	0.00367903725274532	0.0513489564217205	0.00324332436902775	0.812966890015431	0.0351263823897812
AL355303.1	0.0136075946085151	3.0998906649193	1.24617323522679	7.71106445140834	0.014961999668907
THBS3-AS1	0.000675201850271923	3.00899048582033	1.50502679917765	6.01585549752627	0.00182999921223163
DST-AS1	0.00213019260480141	4.20799054053975	2.16121810320274	8.19315013280313	2.36933043972205e-05
DLEU2	0.00111996119887314	2.23007857643866	1.22931211552061	4.04555555444482	0.00830595107468189
AL133406.2	0.0279553134234355	13.7992309787833	1.86905814966391	101.879535230113	0.0100783165466799
AL157834.1	0.00846401606908864	2.57186415425406	1.17334026225225	5.63731207453869	0.0183144907759283
PHKA1-AS1	0.0412858938252231	8.22339297562721	1.93629579748002	34.9245152107463	0.00429720247465847
AL158090.1	0.0232956139803596	3.38342409170279	1.06111868756852	10.7881980766412	0.0393759455696911
LINC02777	0.00257129291506475	0.231546884448363	0.0786532066596082	0.681650017522767	0.00791603603887075
LINC01549	0.00797275290853894	1.48412895938221	1.13968207630368	1.93267825639648	0.00338556776825316
AC004862.1	0.00728784686835582	2.35411254337248	1.36064044150447	4.07296865344966	0.00220619801446232
AL157400.2	0.0330648090101713	8.01642557987727	2.2010244816812	29.1968942701741	0.00159821377918142
LINC01222	0.0114494542608724	4.54712293790003	1.80192131920854	11.4746003568337	0.00134215820767515
LATS2-AS1	0.00387044324848074	2.29855938489349	1.0186718168356	5.18653324708069	0.0450144261343268
AL035446.1	0.0215827591259393	0.682289173580576	0.476036829217115	0.977904413721205	0.0373769232112883
ETV5-AS1	0.0157189241399556	21.6820008043931	2.3228690473701	202.382979537288	0.00694458735587229
Z69733.1	0.000396518263878765	4.78503083586508	1.43810827663407	15.9212769109219	0.0107007713204104
GAS5	0.0207738664237768	1.95366722905248	1.32997114779471	2.86984845363184	0.000641713654379169
SMARCAL1-AS1	0.0291437810309998	8.9594875579063	2.48931242383276	32.2468230712011	0.000791706984780906
ID2-AS1	0.0233453012892292	2.52983955389648	1.0055875862132	6.36452583166854	0.0486322853509268
AC093151.2	0.00534219697099325	7.1525160623585	2.20637501307701	23.1866685033523	0.00104275026620542
GYG2-AS1	0.0253127271819438	5.55354135103161	1.37663646681461	22.4037516665403	0.0159907367343081
MSC-AS1	0.0198826129109552	0.530654796609377	0.333002351384917	0.845623197534257	0.00769247581050639
AC020743.3	0.0330335318313387	7.40424815862166	1.14681223430667	47.8045918542161	0.0353854194765812
AL138957.1	0.00816841406083335	13.5002382710883	2.13731173106255	85.2736784846775	0.00564625233024993
LINC00345	0.0297828843524638	2.53824473360266	1.07535891749345	5.99119626280576	0.0335221311795407
AF241728.1	0.0113096697180677	2.93682913377783	1.05998256525961	8.13689360908859	0.038265506736847
SYN3-AS1	0.0244161135935067	0.000929004548796904	1.92935243266823e-06	0.447325971694955	0.0267446413077278
ELFN1-AS1	0.046902896180931	2.19253442969527	1.58328845532775	3.03621693774305	2.28581915050496e-06
DLX2-DT	0.0186446474417098	2.63904447754147	1.19312807932923	5.83722391175104	0.0165782034668277
PRKG1-AS1	0.0466676532096196	5.18937471858713	1.92064594464621	14.0211214070857	0.00116652479448853
AL512330.1	0.0116038790194197	4.61325096045443	2.45624783240786	8.6644694982879	1.99091432853996e-06
AL158071.3	0.00291730939399992	2.18065949047343	1.31725315085277	3.60999388030564	0.00243458893593808
UNC5B-AS1	0.00458516509231854	1.77437639581124	1.33718591496123	2.35450550202914	7.09198651386534e-05
CAMTA1-AS2	0.0320504998903637	6.54966793434768	1.78251096418508	24.0661353069625	0.00464757254165578
LINC01143	0.0426060366675353	3.15289985401248	1.5921729370719	6.24352873860148	0.000987032334324649
NALT1	0.0490912499514186	2.93773542189383	1.01992355043928	8.46170225732381	0.0458781211743462
PLS1-AS1	0.00116003000565801	2.38433164401577	1.10607842683609	5.13981400479607	0.0266074109134178
AC093627.3	0.0373278687155814	2.55018313486215	1.64041294161871	3.96451031099399	3.2019039006954e-05
AC099328.2	0.016735701741074	10.9975209078722	1.60389380250149	75.4074028657357	0.0146498874657097
PTPRG-AS1	0.0388144263887151	0.100651741431939	0.0152599873710289	0.663878206905669	0.0170518114773386
ADAMTS9-AS2	0.0384095587631452	3.12554108606642	1.03969579328397	9.39602443694894	0.0424294925782609
AC107021.1	0.0365691309480249	2.63698631424231	1.34552882822797	5.16800285182972	0.00473567879697519
AC004918.1	0.0237802111864249	2.14692789700643	1.12188464367432	4.1085323887208	0.0210394187176747
CYP2U1-AS1	0.00763372549874375	48.386286288656	8.30838520946653	281.791544539869	1.59477789860424e-05
AC009292.1	0.0161278796387235	0.0669145208555459	0.00459318890422392	0.974824505303866	0.0478588777079691
SNHG6	0.00333408746720076	1.8535001286854	1.27132475598555	2.70226998322985	0.00133688686654783
AC079089.1	0.0311516310897829	2.13856573616697	1.00790520851979	4.53759279071885	0.0476496782102395
MIR210HG	0.00579009280652376	1.56079614026551	1.06140446475573	2.29515201071663	0.0236439202033402
AP000802.1	0.0380517732492793	2.06280653231317	1.40060791705588	3.03808848853173	0.000246837918461271
AC097515.1	0.00276604253488344	0.14961200759511	0.0248081634668203	0.902273674815812	0.0382528233550959
AC098487.1	0.049731029998644	0.411469483629155	0.169501781986127	0.998851657924754	0.0497039225482403
STX18-IT1	0.0254197943481973	4.6242270763825	1.04010597519656	20.558939727183	0.0442599522551999
MEF2C-AS1	0.0394195791608244	2.83656130089577	1.26338960275826	6.36864510850263	0.0115195201037804
AC106771.1	0.00572147177991889	0.105197232516108	0.0134208747435785	0.824570524685289	0.0320668481558203
LINC01060	0.0179310121848743	1.7992219875198	1.22244823250092	2.64812830049413	0.00289646300390467
AC025741.1	0.0373793371644991	3.67355133662129	1.7290648239213	7.80478512782833	0.00071397961211371
LINC01586	0.0321734872746932	2.73117127170398	1.10630603070295	6.74252540288646	0.0293263493720636
AC022447.6	0.0390170899289757	13.1486805008251	1.13900515809219	151.788424911405	0.0389940731107109
PVT1	0.00205748254934368	1.65935693907263	1.21747617469386	2.26161752359617	0.00134826032401623
AC094104.1	0.024187496248548	7.2323686827224	1.22404799144811	42.732929695789	0.0290345218506922
EDIL3-DT	0.0119972080372315	0.310836743690261	0.159896589769646	0.604262300823046	0.00057054429700073
AC022113.1	0.0390596264697355	75.5848537533655	5.820225689075	981.589103604952	0.000945016208618649
LINC02499	0.00873113371095324	15.4236846435314	2.8143576405764	84.5272983622601	0.00162095807635015
AP001363.1	0.00635052026834304	1.71362836465539	1.00666008363882	2.91709408158582	0.0472089839892662
ZFPM2-AS1	0.00817433294424674	0.458400771863234	0.236298819381978	0.889260759721065	0.0210490611268394
HMMR-AS1	0.0404451483039661	5.29532051611528	1.43488621453361	19.5419114661336	0.0123505230648421
WWC2-AS1	0.0308166608391504	31.5802172491022	3.34988209518066	297.714992099358	0.00256087598072007
SEMA5A-AS1	0.013067128452238	6.01835792816039	1.185044490879	30.5647867487106	0.0304078238152438
AC103879.1	0.00489135541244923	2.45601515534646	1.0313734482813	5.84852213651935	0.0423824034681279
AC096736.3	0.00967831895070781	0.307962871428935	0.0978113134505248	0.969633540671422	0.0441503701233866
AC104825.1	0.00983161168901736	0.297134927921469	0.131250025699177	0.672679223646429	0.00360238721895667
AC008632.1	0.0439438399580497	16.5677849361019	1.78207344583583	154.029284444099	0.0135927509902833
AC009623.2	0.00606353695760009	7.01229255911697	1.28489770904905	38.2693864175689	0.024481317463515
AC087518.1	0.00192376370779734	2.0083505029028	1.00057508459869	4.03115348822392	0.0498112554042092
AF279873.3	2.1044863859454e-05	0.480085019785346	0.233001908897333	0.989183424775512	0.0466516075371484
AC025437.4	0.0227186776275764	5.48433093973711	1.20644276165669	24.9310508649865	0.0276027192764143
AC090539.1	0.00857471325831116	10.2700363813828	1.21545404751014	86.7771574671948	0.0324227443061713
AC091939.1	0.000976728580167951	4.599712752408	1.34036980554323	15.7847165141788	0.0152827280448948
AC009686.1	0.0116516775460268	1.90855642318394	1.17047143336326	3.11206879266587	0.00957133197582392
AC132192.1	0.00144988856326378	2.12729257576055	1.0266924326861	4.40772090921752	0.0422717233068735
AP003306.1	0.0332752442219366	5.7026914522547	1.64755087387499	19.7388076540127	0.00599413785109463
AP001001.1	0.0445325873736838	8.15258250199645	1.016436195194	65.3898412572499	0.0482328931610792
OR7E11P	0.0378901679559766	5.87957601263151	2.35288564973842	14.6923477102065	0.000149983542206687
AP001107.5	0.0400949198443319	0.242076262364178	0.0631864596748897	0.927428393705342	0.0384616320485716
AL354919.2	0.0189201054849665	0.530483398303343	0.290913083362612	0.967342659954189	0.0386131829369222
AL135934.1	0.0338398758845887	4.07232199318877	1.0093904708656	16.429525436264	0.0484844874958902
SENCR	0.0353281214052114	2.29802634051951	1.29315933590649	4.08373888281881	0.00456336717925093
AP001893.3	0.00421206289981579	7.41433600288713	1.80224046935143	30.5022439006106	0.00549975375655296
LINC02763	0.0279086189191758	2.19829895202202	1.32237141742409	3.65443340561202	0.00238548262507894
AC090559.1	0.00306882368272132	0.335081937948512	0.172761004113731	0.649914636206992	0.0012170159153291
LINC02710	0.0343130598587469	4.56649824918399	1.72375906915771	12.0973438996842	0.00224761963370553
LINC02745	0.0149052104821158	4.78519770261784	1.03447063600865	22.135105875492	0.0451417508581095
LINC02730	0.013429107210163	3.52808304839552	1.05807023934674	11.764218984234	0.0401863025271311
AC087362.2	0.0109177560856751	2.21890023988482	1.15195099022553	4.27406922372365	0.0171773591476576
AP000462.1	0.0255999822854245	3.50854569691363	1.2818413594282	9.60328890684436	0.0145543790705846
AC010185.1	0.0242372536631955	0.406086831827253	0.217236873267511	0.75910922719103	0.00475083045692369
AC140847.2	0.00136121749189599	1.77246975561062	1.16817549594551	2.68936392302217	0.00713040318659712
SNHG1	0.0143747165811544	2.04149027305289	1.20872505127942	3.44799880713824	0.00761089511741491
RXYLT1-AS1	0.0198174158403549	2.42798601738168	1.22267860875782	4.82147643573324	0.0112656207261642
USP30-AS1	0.0264141396061995	0.236675803319393	0.0603361391989928	0.928389463106631	0.0387796426238226
AP003174.2	0.00487754681837416	4.38177073338253	1.1700162353031	16.4099558455732	0.0283052014914709
AC078925.1	0.0189349094557991	3.41510088934117	1.54059544317058	7.57039373060606	0.00249433118122401
AC008250.1	0.0270737268142999	0.0312575455496275	0.000979944659295737	0.997029928699451	0.0498035148651303
AC016746.1	0.0249787321747698	1.99145901455188	1.10903732107519	3.57599237760104	0.0210838813339829
LBX2-AS1	0.0439931791538595	0.623730119256151	0.424886809598386	0.915630358200626	0.0159537015771135
DDN-AS1	0.0147243221395159	4.30896135755895	1.99614615039263	9.30149727628121	0.000198758600588276
AL139099.2	0.0499981394324411	4.19957142864717	1.30030789864615	13.5632492909351	0.0164410251100124
AL121852.1	0.0296598808460306	3.63898086353608	1.51566442543715	8.736882322327	0.00384561155826694
AL512357.1	0.0127007299790102	8.29178819135203	1.83229752154339	37.5232464170622	0.00602997249130734
AL358334.1	0.018975505582246	1.62667140815269	1.03884643854723	2.5471135789827	0.0334584783537483
LINC02328	0.0125987341653815	0.250750216141022	0.111542917802752	0.5636903905092	0.000816970106676441
AL450267.1	0.0388748997962955	19.8639283633621	2.37893707118665	165.862163738514	0.0057740328934538
AL133467.2	0.0119470211355603	0.0117668390364714	0.00016557133990739	0.836246786356087	0.0411345178931278
AL133523.1	0.0277046273728052	0.1714659368398	0.031805754739467	0.924378865937361	0.0402238109262664
ACTN1-AS1	0.0205121577789658	0.0976536233366355	0.0134837909520095	0.707236576472753	0.0212867495354216
AL161757.5	0.0426637148376097	6.82900328615419	1.22493875036724	38.0715246932334	0.0284234884789195
AC084855.2	0.0285746709853597	9.33733640906128	2.03977917160212	42.7427892341417	0.00399666532744671
AC084882.1	0.00162230069681424	2.4200160867707	1.03826572632757	5.64063486998058	0.0406640894710227
AC012229.1	0.0104320259586346	3.75356930618018	1.58657855721822	8.88029305085335	0.00260783466938384
AC092868.2	0.0378844448427529	2.5645353734315	1.15672857849064	5.68572593768132	0.0204287881592711
AL138976.2	0.00332719954652516	0.311334058860037	0.140598252898624	0.68940327641307	0.00401539119693186
AC009113.1	0.00560204693303246	0.473455352832869	0.247101422403985	0.907157753060675	0.0242177241596949
AC120498.1	0.0449761495352377	11.165057052649	2.03666243844451	61.2072460491361	0.00544697166756232
AC124798.1	0.0110817228559086	2.07373813782608	1.29640076969569	3.31717626585782	0.00234195205718262
AC092130.1	0.0441401353132467	12.804509552207	1.33808726193265	122.529725479752	0.0269182219418661
AC009088.2	0.0344366753298774	4.05260521413047	1.33737131432336	12.2805154003972	0.0133648429989724
AC099518.1	0.0405651521797635	0.272085308146919	0.0773754015881525	0.956769378767774	0.0424738950702678
AP003096.1	0.0270819464617177	12.0511783156723	1.18791304668239	122.257179683084	0.0352365438974959
LINC00565	0.00792230299437957	0.35968500376921	0.138723686404118	0.932597058872683	0.0354205142076604
AC100821.2	0.02415436092206	2.44127929641999	1.28644372771003	4.63280629751125	0.00632256855305597
AC009081.2	0.00719291730742733	7.84649524845863	1.37049861342857	44.9234220894692	0.0206684709160592
LINC01976	0.0358205935667651	1.81572282827954	1.1052105122128	2.98300581898614	0.0185275409768368
AL513324.1	0.0261297358991078	4.71519950835249	1.56524459940067	14.2042377351633	0.00584613701603695
AC023394.1	0.000848843233509977	5.70051249683671	1.41123942195383	23.0264561923885	0.0145430624145098
AC104564.2	0.00148951742731007	15.8240205076503	3.02279996220274	82.8369816585778	0.00107658324051111
AC126365.1	0.000903564633949139	10.9486194430343	3.0049383072035	39.8917566530497	0.000285825120000032
AC138207.4	0.024252564114758	0.472553420241223	0.227002287279823	0.983720197966155	0.0450870681364571
AP001496.2	0.0034204412347999	8.19745901495992	1.32466274605914	50.7286360259334	0.0236788177712369
AC100778.3	0.000381755573350073	5.12002925839117	2.13011973604008	12.3066788984901	0.00026229744700411
AC090506.1	0.0314426149527041	6.18231792176886	1.3779159410674	27.7383066315472	0.0173820853450246
GAPLINC	0.00209241660559178	0.445714822741848	0.220983454266922	0.898989039115287	0.0239806822397853
AC011442.1	0.0178663976080422	3.83575887786623	1.59552394860011	9.22145116156895	0.00266547732138707
AP001010.1	0.0298792035921266	2.15971236188729	1.02942115540047	4.53104879535359	0.0416838119096262
AC011444.1	0.0146145019871	3.41750452014751	1.26243151537461	9.2514619628796	0.0155800615804966
AC107993.1	0.0117536028658647	2.35493796825376	1.07310993120379	5.16790747440206	0.032685561548826
AC025048.2	0.0201863550774899	0.166894984594108	0.0539103351108027	0.516671540353418	0.00190097673648463
PARD6G-AS1	0.0376915994814835	2.8761239803197	1.77599911592482	4.65771017338739	1.74601914138589e-05
AC104365.1	0.02143644855087	2.57694120467777	1.38315928809324	4.80105655908988	0.00286658469873495
AC008686.1	0.0121164506786053	58.9560295721071	4.03283338064599	861.878757398699	0.00289287212316471
AP002884.3	0.0135847120342723	43.051394185234	3.43651713304568	539.331674930358	0.00353340351362013
HOMER3-AS1	0.00847992929379926	0.145980793324335	0.0275902602017607	0.772388221921959	0.023586366358217
AC010336.5	0.00470161335478447	17.563143722748	1.51668013040521	203.381063180073	0.0218321754332212
SNHG8	0.0395244936430204	1.62563731317733	1.02452003834684	2.57944849791193	0.0391312706373515
AL133467.4	0.000346729330435003	0.0792612486790534	0.00634396552289109	0.990286835496505	0.0491210249645301
AL353593.2	0.0122689189437992	5.29042771590053	1.02141911004016	27.4017052765617	0.047120089050712
AL161729.1	0.00748532963864879	2.69680414431407	1.22266159745733	5.94829559373915	0.0139690194617883
AC012467.2	0.0375022031304409	0.413716286761981	0.175453889588334	0.975533607910973	0.0437412903493842
AP002907.1	0.0444739353760352	3.0759028435305	1.51448365800455	6.24713132613452	0.00188249945857275
AL691432.2	0.00221016440452615	0.455741777637223	0.240666284392583	0.863023121033136	0.0158586102619674
AC005041.3	0.0208307231745921	0.347495771263632	0.142807086505955	0.845569460175713	0.0198229975725841
AL031775.1	0.0187021258201969	0.258570100347586	0.0856339540563262	0.780747514587309	0.0164429304633925
AC008035.1	0.00129170004142953	0.199015876300895	0.0571302334086407	0.693281239313518	0.0112370514631298
AL596325.2	0.0240513954187811	1.69298556776356	1.17119603719933	2.44724200016045	0.00510176968434223
AC073073.2	0.0353048160991174	0.324134641255109	0.119943963405125	0.875936251220204	0.0263430719474643
AL391121.1	0.0159357515960163	1.78383012482878	1.23224473570388	2.58231974708256	0.00216623338021805
AC093799.1	0.00147122111162545	0.0574141480237562	0.00601966674038498	0.547602472937394	0.013016440156539
AC211433.2	0.0401600825256395	7.82511307685144	1.59669611743681	38.3494354353465	0.0111807588622056
AL022328.2	0.00431601416168848	2.41259972750176	1.19450576770725	4.87284164086856	0.014068808387315
AC073957.3	0.0431780042972256	5.16682657936616	1.41181657387741	18.9090405901146	0.013102443796049
AL162274.1	0.000157225880494938	3.7835776140021	2.00519568723792	7.1391832988115	3.9970023872512e-05
AC015819.1	0.00098847600976304	0.0767431062354005	0.0119973453687259	0.490900626234404	0.00669951285522137
AC121761.2	0.00295637717768016	0.0660043911815666	0.0104682159742639	0.41617212196996	0.00381486828071379
AL049794.1	0.00897281837818853	0.277858561260955	0.0960103636838775	0.804135898497514	0.0181756894971355
AC083806.2	0.0452943652612803	68.7620353324498	3.87691637682152	1219.58201918647	0.00393239742700966
AC018445.1	0.0248897433883273	3.42221383148048	1.16661469042622	10.0389165372995	0.0250503603688233
AC092119.3	0.00410353836767241	0.0828529818557306	0.00921092488581824	0.745268980855033	0.0262636054191067
AL355073.2	0.0286806593462836	26.7399015907182	5.16985040923527	138.306194663582	8.87814178056367e-05
AC016590.3	0.00681456495298971	0.40812284962724	0.16845201777643	0.988793500882389	0.0471528290909352
AC004812.2	0.00170230545818451	0.262521223787553	0.102707538265899	0.671006180291216	0.00521837288289636
AC005277.2	0.0125238332766945	2.72824903899934	1.56192210073694	4.7655019512746	0.000420358011615368
AC092376.2	0.0121215752215609	0.178083373478336	0.0433773036235536	0.731112477268045	0.0166386998833113
AC079949.2	0.000230204896557007	0.361778838399754	0.168847618376281	0.775160047695773	0.00892227934355687
AC005911.1	0.0490156866056364	0.381582097697335	0.145769656436073	0.998869729427904	0.0497313642152717
AC244100.4	0.0133583522316533	8.80493085649534	1.54476517984825	50.1867911052214	0.0142980496480279
AC004477.2	0.0176069740545297	0.446117872701902	0.201295243343165	0.988702728582523	0.0468176782550301
SH3PXD2A-AS1	0.0148371972474842	1.88096603945843	1.01436017214867	3.4879457403197	0.0449398070152926
GSEC	0.0261104858354841	3.75657554530087	1.30459625384644	10.8170323086131	0.0141782086124362
AP000851.2	0.0383940857589365	1.42461614489239	1.15070700150666	1.76372539458849	0.00116020582424443
LINC00538	0.00242283512943453	7.79895278377291	1.29961804489754	46.8011849807105	0.0246648873196391
