# Supplementary material for: Prediction of Prognosis and Immunotherapy of Osteosarcoma Based on Necroptosis-Related lncRNAs
Source: Front Genet. 2022 May 26;13:917935. doi: 10.3389/fgene.2022.917935 (PMC9178207; doi:10.3389/fgene.2022.917935)
Supplement: Supplementary file 2 [file Table2.XLS]

gene	conMean	treatMean	logFC	pValue	fdr
RAB4B	4.14581586594118	2.36219611161176	-1.78361975432941	9.2103147605999e-28	5.08498702779948e-27
TIGAR	1.48741985008235	2.85624014595294	1.36882029587059	4.25383786144647e-26	1.68078771027601e-25
RPL23A	8.86589076751765	7.16012994274118	-1.70576082477647	6.50167006384086e-26	2.50180901753921e-25
CALB2	4.78652095443529	0.895939397588235	-3.89058155684706	6.02660383930937e-26	2.32816684999957e-25
FMO2	4.60417536227059	0.288150949	-4.31602441327059	2.13981485455031e-29	3.749047774597e-28
PHEX	0.0753334911294118	2.10768400190588	2.03235051077647	5.73676939919127e-29	5.27522774220755e-28
PFN2	3.75243095675294	6.74985776187059	2.99742680511765	2.13981485455031e-29	3.749047774597e-28
RMND5A	2.67196738396471	4.03878422337647	1.36681683941177	1.59275972526241e-27	8.27376589440813e-27
COX10	2.02567227961176	3.23637852168235	1.21070624207059	2.48134239637987e-25	8.89613064610453e-25
GJA4	5.03335522755294	3.22461102881176	-1.80874419874118	1.40742646179001e-20	3.40623575894768e-20
MFSD3	2.32075920510588	3.52138385955294	1.20062465444706	3.47566807372394e-20	8.18321093677635e-20
IL32	4.72051371078823	3.06227850192941	-1.65823520885882	6.51772448394158e-17	1.28839396346584e-16
SPATA2	1.44135701069412	2.67809502052941	1.23673800983529	4.81312927116481e-29	4.70054401272741e-28
PKP2	1.85125382144706	0.138600987258824	-1.71265283418824	6.99608376710043e-28	4.00520815719606e-27
KRT1	1.48778202729412	0.108981192432941	-1.37880083486118	3.01861283874572e-25	1.07108882680402e-24
ESM1	0.352064294423529	3.48105332555294	3.12898903112941	4.18177136009512e-29	4.34753607066019e-28
SCFD2	2.02525750852941	4.03983248387059	2.01457497534118	3.04588918867482e-29	3.79288760952784e-28
AC008750.7	0.0132928211282353	1.17304393885882	1.15975111773059	3.385061669168e-29	3.9019903610471e-28
APIP	3.67192098683529	2.35379358356471	-1.31812740327059	2.01606868956107e-28	1.40550274646814e-27
NPHP3	3.68299169831765	1.46397711358824	-2.21901458472941	2.64522690107421e-29	3.749047774597e-28
MITD1	3.88735995191765	2.37522581504706	-1.51213413687059	2.57007289802161e-28	1.71097631431596e-27
ZMAT3	1.44297908021176	2.80469765738824	1.36171857717647	4.12963106366906e-27	1.96616399430507e-26
MT1A	5.38667711058824	2.02275844613765	-3.36391866445059	2.38154900939266e-20	5.66397572988074e-20
COX17	4.57249689601176	3.15064874175294	-1.42184815425882	2.46969222021801e-24	7.9377266912409e-24
PKMYT1	0.664018095235294	2.56551323538824	1.90149514015294	9.04553800560559e-29	7.41127832643603e-28
PHF1	5.44243958585882	4.05239401534118	-1.39004557051765	9.20082603576613e-29	7.53400174974127e-28
DIPK1A	2.53242039678824	3.87992843498824	1.3475080382	2.1995105180859e-23	6.48578473037132e-23
ANKMY1	2.34258277543529	0.979219713694118	-1.36336306174118	5.34749785517907e-29	5.03602819852394e-28
FBXO45	1.51045222894118	2.93855067277647	1.42809844383529	3.63295193821901e-29	4.03396147495186e-28
HSPE1-MOB4	1.40683210036471	0.252197760851765	-1.15463433951294	1.3758573835651e-22	3.79852055623912e-22
RBM15B	2.80917397661176	4.14211612215294	1.33294214554118	2.08732491574355e-28	1.44634186024082e-27
NCAPG	0.295717540647059	3.62536213888235	3.32964459823529	2.13981485455031e-29	3.749047774597e-28
MELTF	2.08551145202353	4.16576722887059	2.08025577684706	2.80231111370983e-12	4.58983627919623e-12
PTPRB	3.54514738269412	1.44487298617647	-2.10027439651765	3.76313213663515e-29	4.11838865568919e-28
UPP1	4.82843570172941	2.74016453782353	-2.08827116390588	3.38405428435548e-25	1.19410018575028e-24
GLRA3	0.0214695500941176	1.11699146823412	1.09552191814	3.10371489483927e-23	9.02186000535975e-23
MINDY4	1.96458903983529	0.378299238270588	-1.58628980156471	4.17290131253597e-28	2.57347711125811e-27
LZIC	2.96580930009412	4.23335365756471	1.26754435747059	1.19600250842337e-28	9.1998388521518e-28
CAMK1	4.51599294310588	2.27885209328235	-2.23714084982353	9.04553800560559e-29	7.41127832643603e-28
DEFA1	1.73019666748235	0.00184109510941176	-1.72835557237294	9.3666068912341e-29	7.61567613707432e-28
KCNE4	2.66718250478824	1.41351886198824	-1.2536636428	9.64130413682356e-16	1.80721652433258e-15
FCGR2B	3.51108115090588	0.926017352729412	-2.58506379817647	6.53236487158312e-28	3.77202055912461e-27
PHYKPL	5.02753435258824	2.27017991618824	-2.7573544364	2.13948114485683e-29	3.749047774597e-28
PHLDA2	1.74998481235294	3.57103203387059	1.82104722151765	1.01893798590158e-20	2.48978760752785e-20
CBL	1.91577461323529	2.96062478092941	1.04485016769412	2.56399792448567e-25	9.16784946046835e-25
CENPH	1.52566488798824	2.96264309448235	1.43697820649412	8.25034755845532e-26	3.13156385979517e-25
RBM10	3.610492768	4.96224312178824	1.35175035378824	2.1396479934007e-29	3.749047774597e-28
PDE5A	2.9395563142	1.93913758857647	-1.00041872562353	2.77907350044925e-15	5.12849377202462e-15
ATP6AP2	5.26771324462353	6.90000615964706	1.63229291502353	2.31653684774222e-27	1.16173669966547e-26
HEY2	1.67991225997647	3.89943596518824	2.21952370521176	3.29357106449097e-24	1.04428627707147e-23
ACOX2	3.68493862225882	0.850564438270588	-2.83437418398824	3.76313213663515e-29	4.11838865568919e-28
INTS13	2.55620983409412	3.97168605401176	1.41547621991765	3.76284126531863e-29	4.11838865568919e-28
PTCD3	4.11342022642353	3.04500541165882	-1.06841481476471	5.27805239290366e-26	2.05712402146145e-25
STARD5	1.77034167236471	0.568902728623529	-1.20143894374118	7.08027838639539e-29	6.142971570858e-28
RPL41	10.6196045330588	8.96282166668235	-1.65678286637647	4.49261404387749e-29	4.50610834247082e-28
EXOSC7	3.98840939461176	2.94144123754118	-1.04696815707059	1.01056046643912e-22	2.81719219359367e-22
PLOD1	4.60157835816471	7.52314700052941	2.92156864236471	2.83756053364762e-29	3.7586194777553e-28
CD79B	2.18231184314118	0.918692111247059	-1.26361973189412	5.48301928754847e-24	1.70542342147764e-23
RCN3	4.71130346667059	8.15784782488235	3.44654435821176	1.52562205741382e-28	1.12607372411688e-27
ZFYVE28	2.39994088809412	0.935238216952941	-1.46470267114118	3.05665121332115e-28	1.97880569576817e-27
RCAN3	1.1483654082	2.31859404674118	1.17022863854118	1.62929002070538e-20	3.92535582365417e-20
RNF24	2.09193062482353	3.25909142362353	1.1671607988	3.86180616377543e-23	1.11403262090707e-22
VPS18	2.32553208643529	3.89957439064706	1.57404230421177	3.15494070855428e-29	3.79288760952784e-28
UQCRB	7.00223731337647	4.54123104214118	-2.46100627123529	2.70602552463127e-28	1.79063293657451e-27
PRRT1	2.23835660471765	1.16966524861176	-1.06869135610588	4.98385148784201e-24	1.55449910902235e-23
RNF5	4.28189830783529	5.875578452	1.59368014416471	4.95847562460734e-28	2.97900506105556e-27
PCBP3	2.19697963149412	0.686752942517647	-1.51022668897647	4.40263581886002e-22	1.17360761285071e-21
PLK3	3.80051452552941	2.71824331102353	-1.08227121450588	3.74134883392495e-16	7.12318271245536e-16
MPLKIP	1.25358862214118	2.66082137172941	1.40723274958824	2.13981485455031e-29	3.749047774597e-28
EN1	1.08507164724706	2.52373993803529	1.43866829078824	2.14445276822318e-13	3.67409621445921e-13
MRPL22	4.20769577821176	2.89817623012941	-1.30951954808235	8.96024265793319e-26	3.37527751122908e-25
SLC7A11	0.127641162058824	1.22744643476471	1.09980527270588	2.84325678564186e-27	1.39623488709551e-26
GABRA3	0.0190310586941176	1.1283072154	1.10927615670588	1.82002235640426e-21	4.65086199326199e-21
RMI2	0.614630987705882	2.72817067374118	2.11353968603529	2.46487776806493e-29	3.749047774597e-28
GALNT16	2.72522885948235	0.568627810247059	-2.15660104923529	8.11910373587854e-27	3.62907767704581e-26
ZNF850	0.474290360294118	1.48643511625882	1.01214475596471	6.311372693882e-28	3.66450396742742e-27
CAPN3	3.32047588881176	0.312899036176471	-3.00757685263529	2.13998172830653e-29	3.749047774597e-28
TRAF3IP2	3.9383865516	1.79069508727059	-2.14769146432941	2.75517867225584e-28	1.81090500248942e-27
POGK	2.53999517527059	3.71469738210588	1.17470220683529	1.4235150594581e-28	1.06117421716606e-27
PRKACB	2.33052217652941	3.62764412178824	1.29712194525882	1.25703464513172e-26	5.42980434426081e-26
HOOK3	1.99183588825882	3.67480153158824	1.68296564332941	3.76284126531863e-29	4.11838865568919e-28
RPF1	3.65135009264706	5.07416998497647	1.42281989232941	2.21681181215037e-29	3.749047774597e-28
RAD54L	0.358674999023529	2.88198066681176	2.52330566778824	2.13998172830653e-29	3.749047774597e-28
AKR1C2	6.74517572585882	0.454367890541176	-6.29080783531765	2.13864709119115e-29	3.749047774597e-28
EIF3I	5.93062003841176	7.42070312891765	1.49008309050588	2.29584174606936e-29	3.749047774597e-28
TPO	2.81383087127059	0.0465043546282353	-2.76732651664235	2.13998172830653e-29	3.749047774597e-28
LSM2	4.27491496209412	5.60293066291765	1.32801570082353	6.62932270110889e-27	3.01821306565924e-26
MMUT	2.90311229743529	3.97740451156471	1.07429221412941	4.11767874459729e-24	1.29330442056163e-23
MRPS25	4.12274898498824	2.91729920691765	-1.20544977807059	4.57171640885095e-27	2.1540207744526e-26
ZCCHC17	3.5525428702	5.00826808074118	1.45572521054118	4.33178476588349e-29	4.4061266886858e-28
PRG4	4.00994047568235	0.342151431811765	-3.66778904387059	4.62824177229478e-28	2.8124837152458e-27
MZT1	1.99889301881176	3.83418677485882	1.83529375604706	9.36732058639483e-29	7.61567613707432e-28
S100A12	2.13492101629412	0.24699994448	-1.88792107181412	2.3918471459926e-24	7.70199247279199e-24
DLX6	0.255614985105882	2.9009208138	2.64530582869412	1.37508619432686e-28	1.03101342204431e-27
CREM	4.15376888469412	2.73954560855294	-1.41422327614118	2.71408623608937e-26	1.10074439524641e-25
RASSF4	4.61946453641176	2.44189805805882	-2.17756647835294	4.67714415380109e-24	1.46231515436608e-23
CSPG4	3.66751017823529	5.96217411577647	2.29466393754118	4.24036207509385e-23	1.21938242323272e-22
BIN3	3.84860023318824	1.92553274654118	-1.92306748664706	2.31642979400005e-28	1.57402590568314e-27
PLP1	1.49761160564706	0.114993904703529	-1.38261770094353	3.27599440068524e-28	2.0939140681504e-27
PAGE2	0.0449651435635294	1.69253787513882	1.64757273157529	7.15385379604019e-20	1.65075424435877e-19
XYLT2	2.50854295963529	3.70613917835294	1.19759621871765	1.38943141032611e-27	7.32205752069853e-27
SAP30	3.08050596382353	4.42434272476471	1.34383676094118	5.43867286371121e-23	1.54813611767805e-22
ISG20L2	2.89326604354118	4.27656295791765	1.38329691437647	6.31090641871155e-28	3.66450396742742e-27
MORF4L2	6.1020111988	7.23858265261176	1.13657145381177	3.66566177613138e-27	1.76155055728377e-26
CCDC90B	3.89655567962353	2.89615706188235	-1.00039861774118	9.7172777112887e-25	3.2460732811249e-24
CCDC167	2.53847601591765	5.92662168689412	3.38814567097647	2.13981485455031e-29	3.749047774597e-28
ICA1	4.11657717703529	1.62942304429412	-2.48715413274118	4.18112599244614e-29	4.34753607066019e-28
WIF1	0.173361065447059	2.30557650943529	2.13221544398824	4.9197272170397e-20	1.14609469675839e-19
ECHDC3	4.41244897675294	1.98899788188235	-2.42345109487059	4.80279904207359e-23	1.37505482402822e-22
DDR1	3.39944745001176	2.14481863348235	-1.25462881652941	1.16235555617771e-16	2.26863673969052e-16
CDH6	1.65504932997647	0.638537871517647	-1.01651145845882	3.30344225219318e-23	9.5791870680885e-23
SPI1	3.85499280369412	4.95219373942353	1.09720093572941	3.1314358563579e-09	4.58235232037153e-09
SLC9A1	2.86737983718824	4.28139813595294	1.41401829876471	6.53188254217576e-28	3.77202055912461e-27
NBPF9	2.97531029887059	1.90453143290588	-1.07077886596471	7.41713728626821e-23	2.08971527220047e-22
PDIA3	6.31804903494118	7.88578981985882	1.56774078491765	1.3184942547615e-27	6.98858104604711e-27
SLPI	3.97689939051765	2.28787467005176	-1.68902472046588	1.57248078174709e-09	2.32970829811702e-09
TOR4A	1.47819545330588	2.66073921475294	1.18254376144706	2.03236041291854e-19	4.56447611766203e-19
HAUS7	3.94292864875294	1.20173503867059	-2.74119361008235	2.13948114485683e-29	3.749047774597e-28
TIMP4	5.84755622514118	2.07993453307059	-3.76762169207059	2.6559254241052e-27	1.31376077557953e-26
PDCD4	5.71586258165882	4.1013892492	-1.61447333245882	1.73045011761557e-25	6.31692118425991e-25
TTLL1	1.58099263601176	2.85993238648235	1.27893975047059	6.22951858415232e-26	2.40181185400252e-25
CHD1	3.93256084022353	2.77320071201176	-1.15936012821176	1.20999825239374e-23	3.65316697971131e-23
WDR90	3.72104179107059	1.70249451765882	-2.01854727341176	4.98559841454778e-29	4.81366910391916e-28
FCGRT	6.91078506492941	5.49380074231765	-1.41698432261177	5.06183645490814e-24	1.57826469834086e-23
IGDCC4	0.859203999070588	3.03505901209412	2.17585501302353	1.56826339367247e-25	5.74285559418438e-25
ZNF622	3.31414107432941	4.6259432034	1.31180212907059	1.13123209488957e-27	6.09405935772805e-27
ANXA3	3.87893595755294	0.499091183094118	-3.37984477445882	7.33208340236117e-29	6.29412115669656e-28
HS3ST3A1	0.247508312858824	3.25869818794118	3.01118987508235	3.89793953231833e-29	4.17906735606658e-28
SZRD1	4.66634750705882	6.13325460056471	1.46690709350588	2.13981485455031e-29	3.749047774597e-28
GPSM2	1.72341238796471	3.54625487296471	1.822842485	2.62522994131157e-26	1.06716220684373e-25
NPIPB3	5.37156779097647	0.490785786376471	-4.8807820046	2.13998172830653e-29	3.749047774597e-28
IGF1R	2.18060522742353	3.45007856927059	1.26947334184706	4.51098783218395e-20	1.05320488421607e-19
SAYSD1	2.46471766111765	3.84629194232941	1.38157428121176	4.64693924744043e-29	4.59726495292514e-28
PIH1D1	4.94964593241176	3.88180448368235	-1.06784144872941	6.5197533739268e-27	2.97461799316966e-26
RPL38	9.01902440418823	7.21558592583529	-1.80343847835294	4.83443763437226e-28	2.92609574059198e-27
TBC1D3B	1.20798825538824	0.0307372634223529	-1.17725099196588	2.13981485455031e-29	3.749047774597e-28
FGF10	2.28464734164706	0.155870126709412	-2.12877721493765	7.75726677754383e-28	4.36729275216106e-27
RPS10-NUDT3	1.77985198749412	0.179921006869412	-1.59993098062471	1.0568058304031e-25	3.94565820126775e-25
TONSL	0.701856153729412	2.67758492431765	1.97572877058824	2.1396479934007e-29	3.749047774597e-28
IL10RA	3.15550901357647	2.10574171181176	-1.04976730176471	2.4089350652592e-13	4.11538931600495e-13
TYK2	5.70898623070588	4.34704675407059	-1.36193947663529	5.4971141065839e-28	3.27342866218077e-27
TIPIN	1.50588658491765	2.74375879123529	1.23787220631765	4.25383786144647e-26	1.68078771027601e-25
PSMB5	5.22644465552941	7.11719128472941	1.8907466292	2.93921020581633e-29	3.76608669237073e-28
LRIG1	3.643694332	1.86032218431765	-1.78337214768235	3.10023697686748e-17	6.23188143448725e-17
NOTCH2	3.54992171441176	4.84433660194118	1.29441488752941	7.50160166637529e-25	2.53703513021657e-24
ANTXR2	5.08644861721177	3.90351907628235	-1.18292954092941	3.57796810996752e-20	8.41538591196793e-20
MICOS10	5.76946284422353	3.28682010797647	-2.48264273624706	2.13948114485683e-29	3.749047774597e-28
UBE2J1	3.24464335215294	4.92942811734118	1.68478476518824	1.0770389706233e-28	8.48560573357079e-28
POPDC3	0.359740492388235	1.67974924512941	1.32000875274118	2.26032889728811e-18	4.78968626106973e-18
EXTL2	2.04992491587059	3.72835347963529	1.67842856376471	3.50724133182428e-29	3.96840008876084e-28
PBX1	3.39639968932941	2.29327248514118	-1.10312720418824	1.8889496963686e-18	4.01889825842774e-18
LAMTOR4	6.20188801587059	5.14950182043529	-1.05238619543529	7.64776781483172e-23	2.15325013488947e-22
GNG4	0.259702158705882	2.16337792363529	1.90367576492941	8.02229588945852e-24	2.4575800641377e-23
ADAMTSL4	4.94099801768235	1.50091966982353	-3.44007834785882	2.55347289605279e-29	3.749047774597e-28
SORBS2	4.13379917778824	1.21378570488235	-2.92001347290588	7.08027838639539e-29	6.142971570858e-28
ZNF486	0.886194990341176	2.06734847732941	1.18115348698824	1.94344041958714e-26	8.04155279511981e-26
TRMT44	2.49842293292941	1.35226102402353	-1.14616190890588	6.30283699348434e-27	2.88409563094232e-26
RARRES1	3.51426981634118	2.294459506	-1.21981031034118	8.7187605934201e-05	0.000108094314302739
PRPH2	0.431779968117647	1.54803716772941	1.11625719961176	5.31260328410888e-11	8.31277789801463e-11
CMA1	1.86390550032941	0.417388855031765	-1.44651664529765	1.59982036532305e-18	3.41969408612613e-18
PSKH1	2.92984496541176	3.93399952222353	1.00415455681176	3.29336187327537e-24	1.04428627707147e-23
CFB	4.7237439548	0.553485859658824	-4.17025809514118	3.15518526265266e-29	3.79288760952784e-28
CDO1	4.25952335087059	1.65899696964706	-2.60052638122353	7.19167572223756e-23	2.02929167999082e-22
TNPO3	2.96333533763529	4.64816068024706	1.68482534261176	2.29673611382191e-29	3.749047774597e-28
NDUFA3	5.96035701502353	4.32438605764706	-1.63597095737647	7.21335170588336e-27	3.25611599753541e-26
CPT2	2.25360843316471	3.29770222290588	1.04409378974118	3.7866728976642e-26	1.50368074028428e-25
NREP	2.60501395198824	4.24291743450588	1.63790348251765	6.3563197193013e-21	1.5765285013941e-20
MAFK	4.55872802238824	3.44801440995294	-1.11071361243529	1.77871290781319e-20	4.27482046966654e-20
RNASET2	4.28465671356471	2.61587832154118	-1.66877839202353	7.74944536784786e-25	2.61148367047365e-24
RPS24	10.1620334248471	7.4754771588	-2.68655626604706	2.08868714444583e-29	3.749047774597e-28
MFN2	4.11756717904706	5.20994080771765	1.09237362867059	4.31887235438747e-28	2.6483866348038e-27
RIPPLY3	0.0283715473647059	1.05401867309412	1.02564712572941	1.21160782407766e-27	6.47009953515115e-27
RPL9	9.06162421458824	7.87175804024706	-1.18986617434118	1.63967298729183e-19	3.70197276863662e-19
ABHD5	3.9539824464	2.52668126203529	-1.42730118436471	1.36402667028504e-19	3.09340552308638e-19
SNRNP35	3.48962024194118	2.39095040687059	-1.09866983507059	5.82944499196375e-26	2.25676704122091e-25
DCAF7	3.37777106727059	5.04174361504706	1.66397254777647	4.64729727181973e-29	4.59726495292514e-28
LRRC32	5.80319502835294	3.04764004288235	-2.75555498547059	1.37500916046493e-25	5.06123300024702e-25
CENPE	0.245095083847059	2.82351248449412	2.57841740064706	2.13981485455031e-29	3.749047774597e-28
EIF2AK2	2.15722212352941	3.9667613548	1.80953923127059	3.63420113271503e-28	2.28762518197708e-27
ENDOV	2.86964120712941	1.85452896468235	-1.01511224244706	1.00113430214172e-23	3.04270408859869e-23
ZDHHC20	2.84915885228235	4.13232963108235	1.2831707788	1.87963397075179e-26	7.80529836019495e-26
CAPN2	6.34974677151765	4.62959581522353	-1.72015095629412	3.38532377247876e-29	3.9019903610471e-28
GPR68	1.19436858888235	2.86459972452941	1.67023113564706	1.94770854296868e-19	4.37673023346108e-19
BMP8A	0.219574426623529	2.66342258370588	2.44384815708235	7.86445480506985e-29	6.63414976809682e-28
AC015813.2	1.79310430422353	0.0707159086305882	-1.72238839559294	2.21681181215037e-29	3.749047774597e-28
GANC	2.72472423801176	1.54191027216471	-1.18281396584706	2.94057897461421e-29	3.76608669237073e-28
TSC2	4.70406230332941	3.33310107327059	-1.37096123005882	5.94113578828484e-29	5.42350505615675e-28
METTL22	3.44141229785882	1.52870185527059	-1.91271044258824	2.4639189795352e-29	3.749047774597e-28
RILP	3.5607455784	2.40912087108235	-1.15162470731765	1.87095801488619e-22	5.11926220466649e-22
CDH11	2.94372664531765	5.44490281443529	2.50117616911765	1.13638538327555e-26	4.95783142562579e-26
ACAD8	3.52899468664706	2.14424752312941	-1.38474716351765	9.21099103713587e-28	5.08498702779948e-27
NKX3-2	0.335664922011765	1.73515393671765	1.39948901470588	5.21180383129276e-20	1.2123429248873e-19
NEK2	0.160664636870588	3.04196157894118	2.88129694207059	2.13981485455031e-29	3.749047774597e-28
NOMO3	2.94157926794118	1.13931467894118	-1.802264589	3.89793953231833e-29	4.17906735606658e-28
CTHRC1	4.25642283111765	7.2501172062	2.99369437508235	2.63214980716367e-24	8.42499602057093e-24
AOC2	1.32059156229412	3.72916680349412	2.4085752412	2.02305982807849e-13	3.46828350941931e-13
TAF3	1.78295119563529	2.81733422290588	1.03438302727059	2.85231059261999e-28	1.86757457310188e-27
FOXD1	0.366913698423529	3.33836755357647	2.97145385515294	6.83653224405403e-29	6.00763561959844e-28
CRIP1	6.63763873309412	2.5256519722	-4.11198676089412	3.04588918867482e-29	3.79288760952784e-28
CASP4	5.03860072967059	3.03759124729412	-2.00100948237647	7.33264425164781e-29	6.29412115669656e-28
POLR1D	5.30656489448235	3.58580470367059	-1.72076019081176	2.29655721327356e-29	3.749047774597e-28
PHGDH	3.41819919769412	5.22734742945882	1.80914823176471	1.25191715755748e-19	2.84637463136575e-19
CCDC91	3.13020057556471	1.94963577892941	-1.18056479663529	2.2494920623155e-25	8.0982897252594e-25
FNBP4	5.30403436397647	3.42830754097647	-1.875726823	6.59909097339024e-29	5.85335800851564e-28
RAC2	3.17846114749412	4.44246446862353	1.26400332112941	3.78344093505979e-09	5.51476828372977e-09
TNFAIP3	4.12326405641176	2.33646480161176	-1.7867992548	7.89208804874635e-23	2.21960923326595e-22
ZFHX3	1.68639579722353	3.30156905618824	1.61517325896471	1.25721128999392e-26	5.42980434426081e-26
PBK	0.226825308694118	4.10474092817647	3.87791561948235	2.1396479934007e-29	3.749047774597e-28
DACT1	1.98681723096471	3.34820818372941	1.36139095276471	8.9333599961005e-16	1.6761221283625e-15
SLC30A7	1.99652360962353	3.94152203429412	1.94499842467059	2.13981485455031e-29	3.749047774597e-28
SLC36A1	1.84386022114118	2.89452726616471	1.05066704502353	5.45560029700521e-26	2.12043299141947e-25
PRPF19	4.48541883368235	6.09122868191765	1.60580984823529	2.46430245158473e-29	3.749047774597e-28
ZNF23	2.52113521227059	0.3594532726	-2.16168193967059	2.13998172830653e-29	3.749047774597e-28
OARD1	3.45472179270588	2.34137835327059	-1.11334343943529	1.94167153926762e-20	4.64282824948055e-20
LY86	1.39777946409412	2.40797350914118	1.01019404504706	3.10791079104528e-11	4.89886917314894e-11
LCAT	4.31619738536471	2.93486949082353	-1.38132789454118	2.90144274795386e-26	1.17282706413452e-25
SPNS1	3.92801145968235	2.03167573401176	-1.89633572567059	2.4641107083336e-29	3.749047774597e-28
AKR1C1	6.17246234484706	0.523537030941176	-5.64892531390588	2.13948114485683e-29	3.749047774597e-28
MMP11	1.38118224277647	3.98231064123529	2.60112839845882	3.19003362171586e-24	1.01333527412788e-23
NFASC	2.10463256964706	0.159618193270588	-1.94501437637647	4.48644426810829e-29	4.50356623965053e-28
APEX2	2.24761138878824	4.37704924738824	2.1294378586	2.13998172830653e-29	3.749047774597e-28
ZBTB33	1.63997712716471	3.29058381196471	1.6506066848	2.94057897461421e-29	3.76608669237073e-28
NPNT	2.93963885392941	4.01536570390588	1.07572684997647	4.51882318451726e-07	6.11527185047161e-07
BMP7	0.610846514658824	2.96611384264706	2.35526732798824	3.73655788714228e-19	8.2675733417079e-19
ACAP1	2.64881425463529	1.21803364436471	-1.43078061027059	5.06068786033901e-27	2.36148185057605e-26
SRXN1	2.84474882428235	1.35765998016471	-1.48708884411765	1.9894938642218e-22	5.43458908520763e-22
RBM4	5.2340603312	2.62272148368235	-2.61133884751765	2.13981485455031e-29	3.749047774597e-28
DENND2C	0.870849519764706	2.18374307742353	1.31289355765882	5.42513266453103e-25	1.86621837462549e-24
MOB1A	3.92630125734118	5.07335845691765	1.14705719957647	4.18080334479458e-29	4.34753607066019e-28
P3H3	3.04387464163529	4.81922131991765	1.77534667828235	5.78685952919856e-22	1.52920080706924e-21
MUC1	2.84662737017647	1.77156188525882	-1.07506548491765	3.57079230861098e-13	6.04616925029539e-13
EPB41L4B	2.74396888198824	0.613247637047059	-2.13072124494118	1.67171093036508e-26	7.02713980584228e-26
ACE2	1.51941728741176	0.212962684776471	-1.30645460263529	6.56499578712491e-20	1.5180097504058e-19
SP6	0.402092772176471	2.52640879409412	2.12431602191765	1.97340866762079e-24	6.40842933311106e-24
PTPRCAP	1.70204331429412	0.00184109510941176	-1.70020221918471	2.13981485455031e-29	3.749047774597e-28
FAM184A	1.42349985768235	0.332974722647059	-1.09052513503529	1.70756161480318e-24	5.58024660115573e-24
VIPR1	3.50081733107059	0.202411112258824	-3.29840621881176	3.89403245066236e-28	2.4268169533506e-27
SPTSSA	3.27380450954118	4.8701936306	1.59638912105882	2.01606868956107e-28	1.40550274646814e-27
FURIN	4.59030057189412	6.12217375044706	1.53187317855294	3.20599601685887e-26	1.28661664801934e-25
FPR3	1.9167491386	3.30346592565882	1.38671678705882	3.47045294023078e-14	6.12214549731988e-14
BCS1L	4.22617823831765	3.1557767644	-1.07040147391765	9.97615715577386e-22	2.59713952499905e-21
SLBP	3.95489101824706	5.30158664476471	1.34669562651765	8.30897742745925e-28	4.64163920699239e-27
GAS2L3	0.912690380047059	2.6353944452	1.72270406515294	2.48303885954782e-28	1.66561906056194e-27
LRRC75A	0.904435782694118	1.99774678010588	1.09331099741176	1.0664926275123e-23	3.23273351074397e-23
SALL1	0.239695055329412	1.82954849796471	1.58985344263529	4.55166032000831e-19	1.00187751513238e-18
CA4	4.52495946837647	0.160480961670588	-4.36447850670588	2.46487776806493e-29	3.749047774597e-28
XXYLT1	2.19830970407059	3.461350553	1.26304084892941	1.00335456280871e-27	5.47724374777275e-27
KLF16	1.89533766671765	4.34822103644706	2.45288336972941	1.63647373175029e-28	1.19057672014733e-27
TSPAN3	6.38245866268235	5.37925857154118	-1.00320009114118	5.44511956224243e-22	1.44200797322289e-21
SLC9A7	0.460369509635294	1.58711137410588	1.12674186447059	5.61033336601886e-23	1.59600435529844e-22
NLRP1	4.43173396717647	1.78142343947059	-2.65031052770588	2.46468598144936e-29	3.749047774597e-28
ZCCHC8	3.45341073823529	2.21735703637647	-1.23605370185882	3.63239003119458e-29	4.03396147495186e-28
GLYCTK	3.14914708987059	1.77551867951765	-1.37362841035294	1.689358083281e-19	3.80868885996575e-19
SIRT4	0.595991595894118	1.89064883491765	1.29465723902353	7.09471629985599e-27	3.20362008117838e-26
SLC25A5	6.30382883192941	7.88442871910588	1.58059988717647	3.89492929599078e-29	4.17906735606658e-28
CYS1	1.07051178630588	2.31179699287059	1.24128520656471	1.21439118759445e-11	1.94231655950416e-11
KLHL9	2.28643358870588	3.43824545516471	1.15181186645882	4.27043237796752e-22	1.1395412081752e-21
ENO1	7.59933126914118	9.75349969835294	2.15416842921177	5.32739191221144e-29	5.03602819852394e-28
C6orf141	2.84630709771765	0.212979790369412	-2.63332730734824	2.74003862943762e-29	3.7586194777553e-28
ATP8B2	3.58245627811765	4.90449028823529	1.32203401011765	1.82172873809956e-23	5.40941678327576e-23
KLF4	5.53386260317647	3.87531579168235	-1.65854681149412	2.4162420087718e-20	5.74379513824463e-20
NMRK1	3.77571683794118	2.60110950705882	-1.17460733088235	7.77365509284726e-24	2.38469889930925e-23
LTK	0.422207222435294	2.03264489056471	1.61043766812941	1.94177449101787e-20	4.64282824948055e-20
GANAB	5.75805872129412	7.89749491943529	2.13943619814118	2.13714658832831e-29	3.749047774597e-28
CLMP	3.78520376009412	5.46468402011765	1.67948026002353	1.14242252463163e-21	2.9639770295114e-21
ARNTL	3.34322994196471	1.58211760837647	-1.76111233358824	9.57212627552858e-26	3.59539042080279e-25
SRRM2	7.83794592423529	5.45775690123529	-2.380189023	2.3765565745703e-29	3.749047774597e-28
IFITM1	7.58059498375294	6.00373900905882	-1.57685597469412	3.46066217589573e-16	6.6053151889291e-16
LGALS8	4.52431273352941	2.92201248356471	-1.60230024996471	4.18144866421241e-29	4.34753607066019e-28
GLT8D2	2.68305837715294	3.70327937389412	1.02022099674118	1.75346577184966e-08	2.49498024136289e-08
TMEM182	0.551811723129412	1.59603806088235	1.04422633775294	4.89161170557022e-27	2.28758948423866e-26
PC	4.97341122735294	3.27278123415294	-1.7006299932	4.91947189922425e-20	1.14609469675839e-19
FKBP10	4.64828740938824	8.18314324403529	3.53485583464706	2.13931430891777e-29	3.749047774597e-28
NEMP1	1.95755699707059	3.63978993778824	1.68223294071765	2.55228169603912e-29	3.749047774597e-28
NDUFA9	4.73257348744706	2.85809244964706	-1.8744810378	7.09471629985599e-27	3.20362008117838e-26
RRP9	3.12385196141176	4.42370713795294	1.29985517654118	1.73068229947841e-25	6.31692118425991e-25
CBX1	3.71200210062353	5.21313589517647	1.50113379455294	1.37487794581604e-28	1.03101342204431e-27
PLAGL2	1.27584054696471	2.96011194034118	1.68427139337647	1.94707958034956e-28	1.37218125453657e-27
SMAD6	2.63703711864706	3.77188298984706	1.1348458712	1.06680552192826e-11	1.71126355017221e-11
ATRIP	1.79719173694118	0.376229401301176	-1.42096233564	2.29673611382191e-29	3.749047774597e-28
LIPE	7.84244111244706	1.26447151017647	-6.57796960227059	2.21629354026033e-29	3.749047774597e-28
HGS	5.64947836858824	4.02182425732941	-1.62765411125882	2.46430245158473e-29	3.749047774597e-28
SMIM10L1	1.77920395397647	3.65055593138824	1.87135197741176	2.13998172830653e-29	3.749047774597e-28
S100A3	1.51692352385882	2.85304056125882	1.3361170374	1.50973714486922e-16	2.93022558128785e-16
F11R	3.54715321134118	2.28654876176471	-1.26060444957647	1.60647524779983e-23	4.79550086524146e-23
SDR39U1	5.20414703134118	2.48322834261176	-2.72091868872941	2.13981485455031e-29	3.749047774597e-28
TJP2	4.61166897981176	2.84577681551765	-1.76589216429412	9.71854092420639e-25	3.2460732811249e-24
NPR3	2.1259014334	0.602314904270588	-1.52358652912941	1.72755001883405e-20	4.15455599997488e-20
SLC7A1	1.77846023205882	3.81011400921176	2.03165377715294	5.79037734174937e-28	3.42297306502118e-27
EYA4	0.372223469211765	1.6950003212	1.32277685198824	1.29058948492445e-16	2.5136499527357e-16
NUP210	0.729318634047059	2.02437241001176	1.29505377596471	2.89991439211683e-17	5.83691972103374e-17
DLGAP5	0.173241202282353	4.05468452964706	3.88144332736471	2.13998172830653e-29	3.749047774597e-28
EXTL1	0.166606366035294	1.34220613771765	1.17559977168235	3.40864696298703e-23	9.86633944402863e-23
SHROOM2	0.500799513258824	2.90722641218824	2.40642689892941	5.49914975021238e-28	3.27342866218077e-27
IFITM2	8.33799912991765	6.67515971972941	-1.66283941018823	1.62634369211088e-20	3.9228808119609e-20
CSNK1E	5.98940879912941	4.93962033614118	-1.04978846298823	1.05630527524708e-25	3.94565820126775e-25
RCC1	2.74872688390588	4.81623814998824	2.06751126608235	2.23691287771926e-28	1.52868164484451e-27
RNF125	2.18981974128235	1.17807604987059	-1.01174369141176	8.53786562475194e-21	2.09517671968888e-20
ODF2L	3.82241699918824	2.61863128661176	-1.20378571257647	5.27253117813808e-23	1.50387967416434e-22
CRIM1	5.31138918781176	3.01556378247059	-2.29582540534118	3.89733730485197e-29	4.17906735606658e-28
LPIN2	2.54118793376471	3.67623102394118	1.13504309017647	2.62504784617509e-26	1.06716220684373e-25
IL17RC	4.30224618354118	3.03536211570588	-1.26688406783529	1.42115483001285e-25	5.22476658907248e-25
PDIA4	4.19872189787059	7.25200970947059	3.0532878116	4.18177136009512e-29	4.34753607066019e-28
CTSC	5.21126131892941	4.21012820331765	-1.00113311561176	2.81637791395654e-16	5.39535872658777e-16
HOXA1	0.357288893117647	1.55485774923529	1.19756885611765	7.33208340236117e-29	6.29412115669656e-28
TEPSIN	4.05837123011765	2.08343874536471	-1.97493248475294	4.48644426810829e-29	4.50356623965053e-28
EGFL8	3.87776627516471	1.05503157684706	-2.82273469831765	2.94012264975843e-29	3.76608669237073e-28
DDT	5.58308553829412	4.04983795287059	-1.53324758542353	6.43744499775465e-26	2.47846876905406e-25
SMG6	3.55750334548235	1.91407928512941	-1.64342406035294	9.36517965882891e-29	7.61567613707432e-28
SPCS1	5.62726197770588	4.25501427155294	-1.37224770615294	2.37896314423915e-29	3.749047774597e-28
ITIH5	5.28899656769412	0.583752194717647	-4.70524437297647	2.13981485455031e-29	3.749047774597e-28
CBWD3	3.04920542821176	0.237501410211765	-2.811704018	2.13981485455031e-29	3.749047774597e-28
RACGAP1	1.55184772142353	4.41349290951765	2.86164518809412	2.13981485455031e-29	3.749047774597e-28
NAT14	1.92647145128235	3.61490366144706	1.68843221016471	1.5373957127271e-26	6.50493153224999e-26
GPAM	5.24331835758823	1.82562516018824	-3.4176931974	2.45573781575238e-26	1.00332755701181e-25
ILDR2	0.124546250776471	1.50085326217647	1.3763070114	1.20999825239374e-23	3.65316697971131e-23
DNLZ	3.07937634772941	0.483720039341176	-2.59565630838824	2.1396479934007e-29	3.749047774597e-28
ACVR1C	2.02497096804706	0.586122744376471	-1.43884822367059	2.66160524501187e-19	5.92810109150114e-19
MYOC	3.73471933096471	0.0695991570305882	-3.66512017393412	2.37933359520206e-29	3.749047774597e-28
PRRX2	2.63250459605882	5.26383036128235	2.63132576522353	3.00597154529357e-20	7.10544827807567e-20
PLIN4	7.41221294627059	0.467399395576471	-6.94481355069412	2.13848031826232e-29	3.749047774597e-28
OPA3	1.39550440791765	2.51720340742353	1.12169899950588	5.41409914926506e-27	2.50540720005911e-26
TTK	0.218278657847059	2.92092559790588	2.70264694005882	2.13998172830653e-29	3.749047774597e-28
RPL14	8.58287933958824	6.11294461972941	-2.46993471985882	2.12816496654776e-29	3.749047774597e-28
PFDN2	5.19916030643529	6.66550834656471	1.46634804012941	2.39112163573202e-22	6.49669504163665e-22
IPO4	2.918968865	1.67452005484706	-1.24444881015294	6.38082719031533e-25	2.1769226280241e-24
PTPN14	2.08226696548235	3.79084776298824	1.70858079750588	1.29745446235158e-27	6.88289266508713e-27
BSCL2	3.89787334816471	2.35909889063529	-1.53877445752941	2.70148058110581e-27	1.33571580483639e-26
OBP2A	0.0494334109176471	1.06813083743412	1.01869742651647	9.97446311651479e-22	2.59713952499905e-21
NPW	0.177147621482353	2.88152354372941	2.70437592224706	5.60107158023345e-27	2.58283162697798e-26
TNFSF12-TNFSF13	1.51060103735294	0.0497793856352941	-1.46082165171765	2.29710007679987e-26	9.42733727561961e-26
MEPE	0.0131765750458824	2.50578991169412	2.49261333664824	7.5916103350018e-29	6.44966034326788e-28
MYEOV	2.13002794411765	0.371148134658824	-1.75887980945882	1.18106921521572e-15	2.20841554568676e-15
NACA2	0.162900290741176	2.07290464277647	1.91000435203529	4.33145067929624e-29	4.4061266886858e-28
USHBP1	3.01648665682353	0.934457408294118	-2.08202924852941	4.48644426810829e-29	4.50356623965053e-28
PROCR	4.79224656245882	3.73800683054118	-1.05423973191765	1.79395858251146e-12	2.95809791077495e-12
GYPC	5.96695825676471	3.85914227244706	-2.10781598431765	4.33111661766234e-29	4.4061266886858e-28
REC8	3.31035291490588	1.57461930695294	-1.73573360795294	7.59675545823202e-26	2.89410851289081e-25
RUNDC1	1.93717866018824	3.03136275641176	1.09418409622353	4.64693924744043e-29	4.59726495292514e-28
HIPK1	3.16778498269412	4.54975547889412	1.3819704962	9.89241444352156e-26	3.70603014254961e-25
RTL10	1.38565372067059	2.90778051357647	1.52212679290588	1.04016006947505e-28	8.27056608157768e-28
DYNLL2	3.12053764550588	4.6472608132	1.52672316769412	5.53852888301804e-29	5.15565271861648e-28
IFFO2	1.60037490052941	3.1821571238	1.58178222327059	9.26149136179503e-26	3.48253442005866e-25
PPP1R14A	5.46956758162353	1.47840672803529	-3.99116085358824	2.55347289605279e-29	3.749047774597e-28
SP110	3.35777425644706	1.60225155245882	-1.75552270398824	2.74820675294247e-27	1.35539260282908e-26
COMMD4	4.7872677692	3.38505616971765	-1.40221159948235	5.79279429021052e-27	2.66175974484646e-26
CNTFR	4.31354890369412	1.63650301087059	-2.67704589282353	3.00565597636989e-20	7.10544827807567e-20
FAM120C	1.45253909424706	2.53871786122353	1.08617876697647	5.48336418183082e-24	1.70542342147764e-23
SLC48A1	3.88259230951765	2.47424672352941	-1.40834558598824	3.42697915756154e-26	1.36838761084662e-25
PCOLCE	5.86548584162353	8.55551518007059	2.69002933844706	8.2627205586454e-25	2.77788166117624e-24
PCK1	4.52814566475294	0.0287607067294118	-4.49938495802353	2.1396479934007e-29	3.749047774597e-28
RPL32	9.80583945971765	7.81963144742353	-1.98620801229412	3.37916591131802e-29	3.9019903610471e-28
F10	3.23459086683529	0.687611298388235	-2.54697956844706	1.75438353261687e-28	1.2609489156512e-27
PHACTR4	2.80580074989412	4.33084319229412	1.5250424424	3.89793953231833e-29	4.17906735606658e-28
NDRG3	3.08948314123529	4.46352677770588	1.37404363647059	9.5318032141415e-28	5.23885659593783e-27
TYMP	5.31256413474118	4.23403604922353	-1.07852808551765	5.00089203457543e-10	7.54792336516065e-10
KIFAP3	3.21257117350588	4.70086772555294	1.48829655204706	7.24244408459186e-28	4.12979183515815e-27
SNX15	3.26152972337647	0.400125098541176	-2.86140462483529	2.13981485455031e-29	3.749047774597e-28
MMRN2	4.87731930727059	3.39649406069412	-1.48082524657647	1.80480540962788e-20	4.33448574005723e-20
ITPR1	3.07394165507059	1.79335895988235	-1.28058269518824	5.60153780277294e-20	1.30028236788342e-19
PEX11B	3.17701213245882	4.45530604050588	1.27829390804706	8.89958371245382e-28	4.9393251805941e-27
PML	5.33206950436471	3.30518529450588	-2.02688420985882	2.95239665454451e-28	1.92327831620624e-27
ABCB4	0.533254488858824	1.73262475015294	1.19937026129412	7.13204379269127e-19	1.5534451810303e-18
TRMT5	1.65821446803529	2.85067408610588	1.19245961807059	6.83653224405403e-29	6.00763561959844e-28
CSNK2B	6.466473034	4.83835761154118	-1.62811542245882	1.48588343952626e-26	6.31587357379566e-26
ASF1A	1.89927280272941	3.39279421703529	1.49352141430588	3.63239003119458e-29	4.03396147495186e-28
ENHO	0.606845142788235	3.20987295423529	2.60302781144706	2.49311282396024e-23	7.32359841040628e-23
SPAAR	2.40617511604706	0.8169313732	-1.58924374284706	4.72948935213098e-27	2.2182747077775e-26
SNX7	3.21714708174118	5.30069998425882	2.08355290251765	2.55347289605279e-29	3.749047774597e-28
SLC35F6	3.43275705558824	5.01068352675294	1.57792647116471	5.34832006475335e-29	5.03602819852394e-28
YIF1A	4.81333719522353	5.81761019309412	1.00427299787059	4.5123690701613e-23	1.29503882157753e-22
EHMT1	4.01884648032941	2.82551476972941	-1.1933317106	9.21099103713587e-28	5.08498702779948e-27
TNFRSF14	5.80336618811765	3.21453090768235	-2.58883528043529	2.73982578433426e-29	3.7586194777553e-28
C1orf56	1.69046262551765	2.97879997741176	1.28833735189412	3.20621763548587e-26	1.28661664801934e-25
CCL28	1.13228581449412	2.44387012323529	1.31158430874118	7.15679869978329e-20	1.65075424435877e-19
AGAP4	2.89654024638824	1.06279968929412	-1.83374055709412	2.37896314423915e-29	3.749047774597e-28
KPNA6	2.9793002178	4.72678698998824	1.74748677218824	2.13981485455031e-29	3.749047774597e-28
CSNK1G1	1.23074931055294	2.41923018550588	1.18848087495294	4.95810784988549e-28	2.97900506105556e-27
FAM156A	3.87089229922353	0.663437686847059	-3.20745461237647	2.29655721327356e-29	3.749047774597e-28
CYBRD1	6.26051202822353	5.00190893649412	-1.25860309172941	1.1171813708312e-17	2.29212200630151e-17
TACO1	2.74014635836471	3.82072548174118	1.08057912337647	6.62979361740809e-27	3.01821306565924e-26
FAM162B	2.91068463911765	0.579301356364706	-2.33138328275294	5.60107158023345e-27	2.58283162697798e-26
CCN5	6.67347775978824	1.62681234007059	-5.04666541971765	1.47419316102228e-28	1.09342932533072e-27
N4BP2L1	3.77241662288235	1.15530995172941	-2.61710667115294	2.13981485455031e-29	3.749047774597e-28
LAMP5	0.191387880847059	2.74726847901176	2.55588059816471	8.39672966866879e-27	3.74244007630427e-26
EML4	3.05706819265882	4.6641744824	1.60710628974118	2.48248015127218e-28	1.66561906056194e-27
PITX1	0.6025034404	3.40058853825882	2.79808509785882	3.78693389270338e-26	1.50368074028428e-25
DCLK1	3.13308282169412	1.49568233987059	-1.63740048182353	4.3823479531067e-20	1.02386904139904e-19
RHBDF1	4.83911591395294	2.82265705315294	-2.0164588608	1.04023919308135e-28	8.27056608157768e-28
FABP5	6.91819442478824	4.68701085757647	-2.23118356721177	4.04728346831744e-25	1.41402198297802e-24
ALS2CL	3.30974921501176	1.37010454727059	-1.93964466774118	1.34271105308626e-27	7.10319050533384e-27
TMSB15A	0.510720410976471	4.83901503192941	4.32829462095294	7.59335161361032e-29	6.44966034326788e-28
RPS6KA2	3.88817288708235	2.58065818768235	-1.3075146994	1.689358083281e-19	3.80868885996575e-19
APP	6.79503922271765	8.30801584184706	1.51297661912941	1.26808685661848e-21	3.27944411672905e-21
ISY1-RAB43	2.27905340778824	0.0111040962089412	-2.26794931157929	2.1396479934007e-29	3.749047774597e-28
NRBP2	4.82104573817647	2.75238761584706	-2.06865812232941	8.90023754329534e-28	4.9393251805941e-27
GPAA1	5.08567431661176	6.23449503357647	1.14882071696471	4.11637679352926e-24	1.29330442056163e-23
SMARCA5	3.39620796041176	4.46517483371765	1.06896687330588	1.29745446235158e-27	6.88289266508713e-27
FBXO33	1.87040486943529	3.07126879278824	1.20086392335294	2.31642979400005e-28	1.57402590568314e-27
DNALI1	1.75636932532941	0.690362868541176	-1.06600645678824	6.37857812108234e-20	1.47540316025914e-19
UBTD2	2.68550608031765	4.39997357901176	1.71446749869412	5.73676939919127e-29	5.27522774220755e-28
UGGT1	2.26289499914118	4.538383926	2.27548892685882	2.13998172830653e-29	3.749047774597e-28
GTF2E1	1.57601884614118	2.95723449875294	1.38121565261176	2.21663904180927e-29	3.749047774597e-28
HSPA5	5.84780530052941	8.62028051712941	2.7724752166	2.83645919242292e-29	3.7586194777553e-28
MFSD4A	1.43697321181176	0.282425729341176	-1.15454748247059	2.31642979400005e-28	1.57402590568314e-27
MPZ	2.12287133512941	1.04617873176471	-1.07669260336471	3.47548623955101e-20	8.18321093677635e-20
CNPY4	2.86122781911765	4.040065545	1.17883772588235	2.59912484488554e-20	6.16610955663281e-20
CIAO3	3.29998462336471	2.00030678512941	-1.29967783823529	9.28799982656138e-27	4.11747978561249e-26
MLPH	3.53579559147059	1.47859968221176	-2.05719590925882	1.76559449071412e-23	5.24696205174018e-23
CIRBP	7.60242824641176	5.26718413723529	-2.33524410917647	3.15225182494375e-29	3.79288760952784e-28
YIPF2	3.95434299736471	4.99686027484706	1.04251727748235	1.70629069090627e-22	4.68461964248129e-22
ERV3-1	3.4304364572	1.85891329907059	-1.57152315812941	3.98411750847614e-23	1.14810677349078e-22
TEAD4	2.63981816297647	3.94042042110588	1.30060225812941	2.06165353038567e-19	4.62594470178588e-19
PARM1	4.16964172384706	2.6542431688	-1.51539855504706	8.38521662026853e-14	1.45872936147518e-13
CDR2L	2.23023631895294	4.33174288923529	2.10150657028235	1.81659768961273e-28	1.29401867682039e-27
TRRAP	2.01357517494118	3.47943442709412	1.46585925215294	4.81275867525736e-29	4.70054401272741e-28
TMCO6	3.04081480014118	1.90000230824706	-1.14081249189412	3.62457671412864e-24	1.1455235409311e-23
SKP1	7.54244057261176	3.92130405408235	-3.62113651852941	2.13348298492636e-29	3.749047774597e-28
DPY19L1	2.36664497645882	3.54944178330588	1.18279680684706	1.87924058214803e-26	7.80529836019495e-26
HLA-F	5.91332024815294	3.21605695212941	-2.69726329602353	1.11521475998242e-28	8.72679201047216e-28
TBC1D17	4.79920361068235	3.35777353716471	-1.44143007351765	1.07712085418329e-28	8.48560573357079e-28
GON4L	3.82126235247059	2.67757416108235	-1.14368819138824	2.80631210204618e-26	1.13672245529924e-25
SMG8	1.68839679481176	3.11092605157647	1.42252925676471	2.37896314423915e-29	3.749047774597e-28
PTPRZ1	0.650894797023529	2.28829752458824	1.63740272756471	4.56687584843546e-09	6.63818847445906e-09
SLC27A3	5.11927178128235	3.78815974751765	-1.33111203376471	1.06642640512801e-23	3.23273351074397e-23
ITGA10	1.46806939664706	4.4552888172	2.98721942055294	9.10662139334159e-24	2.77680965470467e-23
BCL2L2-PABPN1	1.99824786861176	0.661016439588235	-1.33723142902353	1.75962328360781e-22	4.82302349867358e-22
NFKBIE	1.81138457038824	3.87855470541176	2.06717013502353	1.63635015508487e-28	1.19057672014733e-27
SENP6	4.55559210008235	3.03765287550588	-1.51793922457647	3.63267097418412e-29	4.03396147495186e-28
HINT2	4.75664144987059	3.29321500477647	-1.46342644509412	3.16987762303846e-25	1.12257616495136e-24
TSPAN8	2.24944605698824	0.151815611871765	-2.09763044511647	2.75517867225584e-28	1.81090500248942e-27
DEFA1B	1.71204781302353	0.00184109510941176	-1.71020671791412	2.48119856423697e-27	1.23500533365692e-26
TSEN2	2.80315778336471	1.78935449512941	-1.01380328823529	2.2494920623155e-25	8.0982897252594e-25
ARL2	5.96658518243529	4.83716707952941	-1.12941810290588	2.63248563043802e-24	8.42499602057093e-24
MLC1	0.212464507564706	2.924604435	2.71213992743529	4.98416555933122e-24	1.55449910902235e-23
SULT1A4	3.80353829143529	0.00898870181647059	-3.79454958961882	2.13998172830653e-29	3.749047774597e-28
PPIF	3.88320100864706	5.27045630902353	1.38725530037647	4.95251587210413e-19	1.08818640354642e-18
EIF4A1	7.85666242711765	2.42605385154118	-5.43060857557647	2.13514750431037e-29	3.749047774597e-28
DOCK9	5.25981461358823	2.07136299628235	-3.18845161730588	2.55347289605279e-29	3.749047774597e-28
S1PR2	2.01698784048235	3.21302569270588	1.19603785222353	1.1952809767811e-21	3.09601109779519e-21
TRIM34	1.75009965463529	0.318291815505882	-1.43180783912941	2.39802959118473e-28	1.62315134653158e-27
MSX2	0.583896112788235	1.88245619544706	1.29856008265882	3.60295717415747e-11	5.6654916125826e-11
AAMDC	5.10965662982353	3.54594340712941	-1.56371322269412	5.31206842453688e-28	3.17495881143282e-27
CLSTN1	4.37010475076471	6.17691586350588	1.80681111274118	3.76175205643084e-28	2.35833264089614e-27
PLSCR4	4.82669370296471	2.1909854322	-2.63570827076471	6.15319568000727e-29	5.55048262967232e-28
PCDH12	1.64563527802353	2.90393709396471	1.25830181594118	2.12117771926282e-19	4.75536992867648e-19
UNC119B	2.65424940049412	3.82545132831765	1.17120192782353	2.2796147986914e-24	7.35569319087531e-24
PRKDC	4.15668854556471	5.22767955858824	1.07099101302353	4.18226975770904e-19	9.23080706329704e-19
TGM1	1.51329642494118	0.499295717317647	-1.01400070762353	4.9212310261894e-12	7.98868555603024e-12
KDM3A	3.91995188794118	2.56433533936471	-1.35561654857647	9.40958460888748e-25	3.14902524762353e-24
POLR2J3	5.0677495662	1.37718086855294	-3.69056869764706	2.13998172830653e-29	3.749047774597e-28
SPRY1	6.66729423274118	3.23528491083529	-3.43200932190588	2.55287722874156e-29	3.749047774597e-28
ST6GALNAC6	5.88455126577647	3.96263195372941	-1.92191931204706	3.15542983511227e-29	3.79288760952784e-28
C2CD2	4.09857283129412	2.36425598161176	-1.73431684968235	2.48155698845241e-27	1.23500533365692e-26
FABP4	11.2870829997176	1.85434420469412	-9.43273879502353	2.07795572312925e-29	3.749047774597e-28
DEFA3	1.12837356472941	0.0339455265835294	-1.09442803814588	6.35493749639337e-21	1.5765285013941e-20
ELN	6.21684944089412	3.33463959804706	-2.88220984284706	1.87549755148838e-21	4.7875289020528e-21
NAGK	5.09324568756471	3.83584647271765	-1.25739921484706	3.48575714775427e-27	1.68289592059695e-26
CGREF1	1.63328258	3.71001998352941	2.07673740352941	2.81649469132443e-16	5.39535872658777e-16
FLT3LG	3.46308909011765	1.1402976956	-2.32279139451765	3.15494070855428e-29	3.79288760952784e-28
ZNF813	0.557662553094118	1.74552703492941	1.18786448183529	2.21663904180927e-29	3.749047774597e-28
SF3B5	5.65059961692941	6.89015038687059	1.23955076994118	1.538701336838e-27	8.02020486769995e-27
FBLN5	6.16421436495294	2.70141402128235	-3.46280034367059	7.59102999471355e-29	6.44966034326788e-28
RTN4IP1	1.16729710083529	2.44388030110588	1.27658320027059	2.70764762030782e-28	1.79084075215625e-27
ERVK3-1	4.24336820836471	2.26532510508235	-1.97804310328235	2.13931430891777e-29	3.749047774597e-28
P4HA1	3.43060285141176	6.58313326489412	3.15253041348235	1.23854715997772e-28	9.48375233067951e-28
CNOT6	1.98017157127059	3.20615845323529	1.22598688196471	3.26862492492673e-29	3.84787135401306e-28
FAM83D	0.5442290174	4.02061789582353	3.47638887842353	2.13998172830653e-29	3.749047774597e-28
TMEM65	1.38664652188235	3.63481188014118	2.24816535825882	1.19573022047844e-28	9.1998388521518e-28
TRMT61A	2.51658888525882	4.18157984458824	1.66499095932941	5.34749785517907e-29	5.03602819852394e-28
SLC35E1	3.11289745128235	4.37333799169412	1.26044054041176	4.72915148207921e-27	2.2182747077775e-26
CCDC82	4.06994585408235	2.48562489157647	-1.58432096250588	2.31660375425573e-28	1.57402590568314e-27
TMEM14A	3.15458144056471	4.83591758469412	1.68133614412941	6.02619187662036e-26	2.32816684999957e-25
RBP7	6.81712134298824	2.34545417152941	-4.47166717145882	2.1396479934007e-29	3.749047774597e-28
TBC1D22B	1.8854138826	3.10825695228235	1.22284306968235	7.49519652431647e-28	4.24593694536037e-27
CYC1	5.33459375768235	6.63464819249412	1.30005443481176	2.58144164215203e-26	1.05248712098581e-25
BRD7	4.22514435221176	3.16177943655294	-1.06336491565882	1.28239829891186e-28	9.7331741783383e-28
STX4	5.42221010301177	3.78309873795294	-1.63911136505882	5.34667576800475e-29	5.03602819852394e-28
TMTC3	1.40001161745882	2.87362678048235	1.47361516302353	2.37914836273573e-29	3.749047774597e-28
TMEM64	2.16533232596471	3.46512073909412	1.29978841312941	6.63420338618377e-24	2.04615630908407e-23
RPL37	9.22156266945882	6.69270846890588	-2.52885420055294	5.67149579858696e-29	5.27144935359498e-28
HDAC7	5.55228296015294	3.43870133809412	-2.11358162205882	2.1396479934007e-29	3.749047774597e-28
ENO3	2.75410371244706	1.67563358772941	-1.07847012471765	1.63003124741743e-17	3.32094610243929e-17
RHOU	3.03749825558824	1.74262775048235	-1.29487050510588	1.43168304389854e-18	3.06921053257473e-18
DKC1	3.63162948734118	4.86227099882353	1.23064151148235	6.22781641777694e-26	2.40181185400252e-25
FYN	5.74869916587059	4.44523640082353	-1.30346276504706	6.4834197480651e-25	2.21070566280315e-24
DBNDD2	4.93528084009412	2.30145382044706	-2.63382701964706	5.53852888301804e-29	5.15565271861648e-28
DNPH1	4.03653167731765	5.24298873543529	1.20645705811765	7.05468370144973e-17	1.39092273266919e-16
ZNF638	5.23070760844706	3.61359735435294	-1.61711025409412	2.29619945267558e-29	3.749047774597e-28
TK2	4.02580297421176	2.76970018992941	-1.25610278428235	6.6558821416543e-26	2.55612012346112e-25
CCRL2	2.25875918754118	1.22512816250588	-1.03363102503529	8.48275345973535e-17	1.66552958005502e-16
GBP2	5.30932646742353	3.06415603724706	-2.24517043017647	4.41947982904304e-27	2.09092695850738e-26
TOP2A	0.613981239529412	5.65838999623529	5.04440875670588	2.13998172830653e-29	3.749047774597e-28
FBXO25	3.00788407012941	1.69933022477647	-1.30855384535294	1.38933008931065e-27	7.32205752069853e-27
TMEM181	2.9122740378	4.04615273810588	1.13387870030588	2.89837682585437e-24	9.25196482228309e-24
ANXA1	7.92392079218824	6.27467562950588	-1.64924516268235	6.52120177537685e-24	2.01402602090423e-23
TSPAN33	1.66745296423529	2.98215096898824	1.31469800475294	8.04781934714491e-17	1.58194823663691e-16
C5orf51	2.3335400786	3.74506451012941	1.41152443152941	3.05619421755684e-28	1.97880569576817e-27
UCN2	0.114510292235294	1.13604365223529	1.02153336	4.24036207509385e-23	1.21938242323272e-22
CNOT9	3.26674776558824	4.29182335801177	1.02507559242353	3.72970354447842e-27	1.78894432982407e-26
MT-ND5	9.84134306968235	11.3832408889882	1.54189781930588	2.95855594677702e-17	5.95145305132591e-17
CAPZA2	5.17368860864706	3.93567103685882	-1.23801757178824	9.86441826020902e-28	5.38746133348561e-27
TACC1	5.77164134284706	3.98368379423529	-1.78795754861176	3.66724019140015e-27	1.76169071791086e-26
SQOR	4.48548436756471	2.63472366944706	-1.85076069811765	4.13022251670541e-27	1.96616399430507e-26
SKA1	0.120176819941176	3.15227425331765	3.03209743337647	2.1396479934007e-29	3.749047774597e-28
SDC3	3.27171920858824	4.70658467555294	1.43486546696471	1.05448865160207e-18	2.27784855302681e-18
ATP1A2	3.89903354757647	0.516341776258823	-3.38269177131765	7.58871727276216e-27	3.40918160606399e-26
NUDT7	2.91584055743529	0.929969828388235	-1.98587072904706	7.33264425164781e-29	6.29412115669656e-28
SLC25A27	3.98093323478824	1.54372332117647	-2.43720991361177	6.76102992419737e-28	3.88603109538985e-27
ZBED5	3.83146278284706	2.82601094618824	-1.00545183665882	1.02085416434769e-27	5.55766952729599e-27
NCAPH	0.5200190146	3.71898218755294	3.19896317295294	2.21681181215037e-29	3.749047774597e-28
MTF1	1.38742974238824	2.57302246949412	1.18559272710588	3.50724133182428e-29	3.96840008876084e-28
TPSB2	5.06122527209412	1.36207098689882	-3.69915428519529	2.99976931953488e-26	1.20935929781366e-25
CCDC92	4.74676556425882	3.36505159496471	-1.38171396929412	1.58978724916827e-26	6.71208766653103e-26
EMP1	6.86924599772941	5.44004456770588	-1.42920143002353	3.32674486693239e-20	7.84877890283842e-20
PPIA	8.63200320315294	7.52907988317647	-1.10292331997647	6.4930512266087e-24	2.00578439403203e-23
HNRNPAB	5.22288253752941	7.12935209908235	1.90646956155294	4.18080334479458e-29	4.34753607066019e-28
IPO13	2.99907415792941	4.04795381672941	1.0488796588	6.43920342672214e-26	2.47846876905406e-25
OCSTAMP	0.0248432965282353	1.07847845454	1.05363515801176	1.41416238862899e-16	2.74846487037465e-16
ALKBH4	1.92660908151765	3.36677141696471	1.44016233544706	2.46487776806493e-29	3.749047774597e-28
SDCBP	6.73263452677647	5.71714437184706	-1.01549015492941	2.41471278897229e-20	5.74154789750254e-20
CHST6	0.0439278136	3.15736924002353	3.11344142642353	3.89374248666269e-28	2.4268169533506e-27
BLZF1	2.38675611531765	3.44329460025882	1.05653848494118	1.53937360403047e-27	8.02020486769995e-27
JAKMIP2	0.168214547423529	1.55820955847059	1.38999501104706	5.71072602334215e-17	1.13268060470066e-16
BRIP1	0.219124654282353	1.80702507036471	1.58790041608235	2.13998172830653e-29	3.749047774597e-28
LGR4	2.45106930209412	3.58930088823529	1.13823158614118	1.60168320276789e-13	2.75762634923229e-13
IRX3	1.83421077657647	4.81710748277647	2.9828967062	2.02283745319225e-27	1.02610846875343e-26
RBM38	2.70438263063529	3.76246079211765	1.05807816148235	2.96162533288469e-22	7.98745762420672e-22
AKAP9	3.62049500510588	2.44368774225882	-1.17680726284706	1.71075268619311e-23	5.09234722003961e-23
PLA2G4C	2.79269318005882	1.16094467069412	-1.63174850936471	2.17703650139594e-25	7.8498305874669e-25
SPPL2B	4.49917117411765	3.33911800771765	-1.1600531664	1.32016221276319e-24	4.35239800536196e-24
FAM171A2	0.427465595105882	2.96038296578824	2.53291737068235	2.13998172830653e-29	3.749047774597e-28
GFPT2	4.20004693577647	2.29336152334118	-1.90668541243529	1.48290825755745e-15	2.76450121925641e-15
SHE	3.55315273418824	1.301085888	-2.25206684618824	4.81349989470735e-29	4.70054401272741e-28
ALPK1	2.7140419662	1.28017249616471	-1.43386947003529	2.64502130826894e-29	3.749047774597e-28
NR2C1	4.005304177	2.40965344842353	-1.59565072857647	4.64729727181973e-29	4.59726495292514e-28
NDN	4.34523267285882	3.08068492177647	-1.26454775108235	1.2957942867733e-07	1.78819872797231e-07
PLA2G4A	1.70622110994118	3.49653902315294	1.79031791321176	4.11767874459729e-24	1.29330442056163e-23
PIGX	2.39072612169412	3.43079039668235	1.04006427498823	4.46387940982809e-25	1.55153523736878e-24
POLI	3.79059774114118	1.54702733288235	-2.24357040825882	2.46449420928963e-29	3.749047774597e-28
NFATC4	5.29391438556471	3.54255351214118	-1.75136087342353	3.10371489483927e-23	9.02186000535975e-23
FAU	8.40220815668235	7.38235535328235	-1.0198528034	2.58234017682039e-21	6.53871266152172e-21
ALYREF	4.38259408356471	6.27691664661176	1.89432256304706	2.29655721327356e-29	3.749047774597e-28
DEPDC1	0.104212434564706	3.53543730468235	3.43122487011765	2.1396479934007e-29	3.749047774597e-28
IQCN	1.55496144584706	0.484541449894118	-1.07041999595294	5.42513266453103e-25	1.86621837462549e-24
COX7C	7.60559689491765	6.44689511889412	-1.15870177602353	2.95487846017571e-23	8.61299574159371e-23
ERP44	3.12762438414118	4.76876342752941	1.64113904338824	2.13931430891777e-29	3.749047774597e-28
PCID2	4.09880735784706	2.95056428703529	-1.14824307081176	2.8504889903729e-21	7.20037726332018e-21
SARM1	1.99985492334118	0.938367838058824	-1.06148708528235	2.17674564753418e-25	7.8498305874669e-25
SRF	3.67263358295294	4.92951254808235	1.25687896512941	1.62740054341524e-24	5.32556766202667e-24
SULT1A3	2.94377072514118	0.140415151741176	-2.8033555734	2.13998172830653e-29	3.749047774597e-28
HCAR3	1.09743149822353	0.0822416125435294	-1.01518988568	3.54270062567318e-26	1.41139972181853e-25
MICAL3	2.8932365336	1.42451262431765	-1.46872390928235	3.60581440905227e-27	1.73364788468841e-26
CHMP4C	0.671187233341176	2.56696102023529	1.89577378689412	3.32182217747115e-10	5.043267937752e-10
DENND5A	5.03385708090588	3.95136087343529	-1.08249620747059	1.55653050544154e-23	4.65713653852199e-23
APOBEC3C	2.73806411783529	4.66837052316471	1.93030640532941	9.9366999404431e-27	4.37719944931166e-26
AKIRIN2	4.04285572652941	5.19571352456471	1.15285779803529	1.02751612181436e-26	4.51531032151837e-26
SUN2	6.08429353605882	4.89416197316471	-1.19013156289412	1.27000213409928e-19	2.88557612228503e-19
SYNPO	4.75115337698824	3.48646738898824	-1.264685988	3.73557183178178e-17	7.47529363196571e-17
MFF	4.90754901796471	3.57029845508235	-1.33725056288235	7.84891418557817e-27	3.51454242856045e-26
ALDH1B1	2.71611219128235	3.94760400134118	1.23149181005882	1.71995557382533e-16	3.32644607447981e-16
CTCF	3.21734778969412	4.45201802522353	1.23467023552941	2.13981485455031e-29	3.749047774597e-28
ERCC5	4.49389818335294	2.34911040867059	-2.14478777468235	2.16075389046523e-28	1.48915724118004e-27
GPR107	3.12993498229412	4.31599939587059	1.18606441357647	9.86514174497731e-28	5.38746133348561e-27
POLQ	0.140381687811765	1.42847672354118	1.28809503572941	2.13981485455031e-29	3.749047774597e-28
SNX22	0.642759341470588	2.16926081988235	1.52650147841176	4.7907147108256e-28	2.90091442308329e-27
REX1BD	4.95120666381176	3.616228702	-1.33497796181176	3.74207386895029e-24	1.18102197648221e-23
CYBC1	4.81494941363529	3.72214415027059	-1.09280526336471	1.46863714665734e-25	5.38631427133288e-25
TXNL4B	2.12195099976471	3.16551573036471	1.0435647306	3.62457671412864e-24	1.1455235409311e-23
CENPB	4.40844972249412	6.23019592662353	1.82174620412941	4.98483111849064e-29	4.81366910391916e-28
LAIR1	3.88146107177647	2.40273031092941	-1.47873076084706	1.21179210369245e-17	2.48214328121684e-17
JPT2	3.05613572889412	4.63613586925882	1.58000014036471	3.26837171850033e-29	3.84787135401306e-28
DSN1	2.04467858076471	4.15169766992941	2.10701908916471	2.83866228909428e-29	3.7586194777553e-28
EGLN2	5.02205139089412	2.38366211169412	-2.6383892792	4.17165992829163e-28	2.57347711125811e-27
ATP5PO	6.47146915437647	4.43129871047059	-2.04017044390588	2.1381468102015e-29	3.749047774597e-28
WNT5B	1.1870687438	2.65423312576471	1.46716438196471	1.13966733664008e-13	1.97383750865773e-13
MATR3	3.85716447237647	0.800835695529412	-3.05632877684706	2.13931430891777e-29	3.749047774597e-28
SMIM15	3.01884166088235	4.29653883361176	1.27769717272941	4.17197024085939e-28	2.57347711125811e-27
UQCRFS1	3.64413113334118	5.08133128161176	1.43720014827059	8.40237522139381e-25	2.82091513379359e-24
EFHD1	5.15844993601177	3.46775334132941	-1.69069659468235	3.34712581115042e-14	5.90915531662932e-14
AUNIP	0.169537185305882	2.07778501722353	1.90824783191765	2.13981485455031e-29	3.749047774597e-28
CENPA	0.497127087505882	3.4691338962	2.97200680869412	2.29655721327356e-29	3.749047774597e-28
OBSL1	4.88662620332941	3.08383675578824	-1.80278944754118	5.97923900098809e-25	2.04476771100329e-24
CHEK1	0.931204815823529	2.93534123715294	2.00413642132941	2.64522690107421e-29	3.749047774597e-28
TMEM80	3.66021185487059	2.14563244677647	-1.51457940809412	2.31625584638427e-28	1.57402590568314e-27
DAD1	6.50465289124706	8.66109557228235	2.15644268103529	2.59531354750398e-29	3.749047774597e-28
RNF2	2.23740686350588	3.44950024848235	1.21209338497647	1.1153842441401e-28	8.72679201047216e-28
CCDC178	2.27302894861176	0.202694541470588	-2.07033440714118	4.18209408009603e-29	4.34753607066019e-28
KAT5	4.32474735523529	3.1334707934	-1.19127656183529	2.02269086284706e-27	1.02610846875343e-26
ECH1	6.59050432190588	5.54600222357647	-1.04450209832941	3.66973011629729e-25	1.28795489073222e-24
SETSIP	0.0467808854458824	1.5184288668	1.47164798135412	2.94012264975843e-29	3.76608669237073e-28
CCDC71	2.80119246048235	3.9695740866	1.16838162611765	8.98243240423514e-27	3.99021680877298e-26
RGS11	2.85012005876471	0.446427410635294	-2.40369264812941	1.17554396084349e-26	5.11094708412455e-26
EIF3F	6.82475469997647	4.47012493327059	-2.35462976670588	2.13631341638682e-29	3.749047774597e-28
N4BP2	0.704279981047059	2.29229313857647	1.58801315752941	2.83844190486e-29	3.7586194777553e-28
PVR	2.73039286505882	4.24480975883529	1.51441689377647	6.6307355469271e-27	3.01821306565924e-26
CPM	4.87454125741176	2.43638473654118	-2.43815652087059	2.73721671855797e-25	9.76426109790963e-25
MTURN	4.57387621987059	2.42749780657647	-2.14637841329412	1.63659731744743e-28	1.19057672014733e-27
GRN	6.27213821925882	8.24363047787059	1.97149225861177	2.87202160442778e-25	1.02238293775925e-24
SHANK1	0.237088705541176	1.85236164908235	1.61527294354118	1.2459686807364e-25	4.61166726357449e-25
UNC5C	0.463656027294118	2.22178406465882	1.75812803736471	5.8431141513959e-24	1.812782140194e-23
MYO1C	6.49196040955294	5.08525011421176	-1.40671029534118	1.56510044204333e-27	8.1505477946045e-27
DCAF12	2.88823484208235	4.22574783654118	1.33751299445882	4.27257727308514e-27	2.02758597732439e-26
ZNF460	0.7433408504	1.88498032221176	1.14163947181176	3.72708175017994e-21	9.35768865610005e-21
CDC42	5.86867420795294	7.05168863778824	1.18301442983529	2.56833935886767e-28	1.71097631431596e-27
ZNF777	2.18723825575294	3.63048344556471	1.44324518981176	3.15542983511227e-29	3.79288760952784e-28
EIF4EBP3	4.19310205577647	2.23843465414118	-1.95466740163529	9.93599900650501e-27	4.37719944931166e-26
GALK2	2.88881000387059	1.79385131272941	-1.09495869114118	8.81942199309489e-25	2.95822069475743e-24
WDR3	1.88583363178824	3.05847322502353	1.17263959323529	6.91853733940117e-25	2.34983117622777e-24
MMP23B	2.39970562887059	1.02479113054118	-1.37491449832941	2.46555317269647e-13	4.20948852567494e-13
IL15RA	3.83415312164706	1.4738464776	-2.36030664404706	2.94057897461421e-29	3.76608669237073e-28
ZNF160	3.57103484344706	2.23220296154118	-1.33883188190588	6.1541396770452e-29	5.55048262967232e-28
TNKS1BP1	6.02874401384706	4.27059914516471	-1.75814486868235	5.78823569996008e-28	3.42297306502118e-27
C3	8.36159778287059	1.94464944621176	-6.41694833665882	2.13764664258886e-29	3.749047774597e-28
TRIM22	4.78442324370588	2.32304327602353	-2.46137996768235	6.41106896999225e-27	2.9279581004069e-26
DEF8	4.42415739942353	3.00679705890588	-1.41736034051765	7.75783797622942e-28	4.36729275216106e-27
GLIS1	0.526812186517647	2.46688003268235	1.94006784616471	4.93928373003726e-26	1.93334398883337e-25
EML2	3.46429355191765	2.01252421117647	-1.45176934074118	3.16361077509074e-28	2.03790884720919e-27
USP34	4.37534962296471	2.82289098988235	-1.55245863308235	5.7363289062605e-29	5.27522774220755e-28
TAF1C	4.90651098598823	3.34930924175294	-1.55720174423529	5.69023667834405e-28	3.36913513882777e-27
HSD17B7	2.65238143235294	1.50738775354118	-1.14499367881176	3.60607320811393e-27	1.73364788468841e-26
GABARAP	8.08161742972941	4.95996072937647	-3.12165670035294	2.12965935978903e-29	3.749047774597e-28
RCOR3	4.03452508264706	2.40622533558824	-1.62829974705882	8.73405875225687e-29	7.23017653198371e-28
LMCD1	6.13668520378824	2.14727105802353	-3.98941414576471	2.13931430891777e-29	3.749047774597e-28
LETMD1	5.00171023187059	3.31188706029412	-1.68982317157647	8.144535958778e-29	6.81165802148012e-28
ADH1A	1.03540037574118	0.0261910437858824	-1.00920933195529	4.64693924744043e-29	4.59726495292514e-28
CLSTN2	2.43899242922353	0.300068683317647	-2.13892374590588	1.88946894232326e-27	9.63453232377942e-27
CDH5	5.25103053487059	3.8156231548	-1.43540738007059	2.68520236243443e-21	6.79200862381939e-21
TMEM160	2.84940112418824	4.98408561047059	2.13468448628235	9.28996790428529e-27	4.11747978561249e-26
NDUFB5	4.89978620207059	3.78242923861176	-1.11735696345882	2.03871990528361e-25	7.37928845633139e-25
INTS7	1.55159707878824	3.21835811425882	1.66676103547059	2.37933359520206e-29	3.749047774597e-28
CALM2	7.51311758662353	6.44995979314118	-1.06315779348235	4.31555933070161e-25	1.50339096682284e-24
TRA2B	5.49876253074118	4.16535563785882	-1.33340689288235	2.37859274915134e-29	3.749047774597e-28
NEURL2	2.47653680807059	1.22547862351765	-1.25105818455294	7.4981512191252e-15	1.35646390514063e-14
UCHL1	4.39978835247059	5.56145110805882	1.16166275558824	4.70665121360837e-07	6.36306524790285e-07
AADAC	1.37542795691765	0.0678122651647059	-1.30761569175294	4.11026316642847e-23	1.18321305743423e-22
SH3TC1	3.38916575425882	1.57014177348235	-1.81902398077647	2.24058512208609e-27	1.1244813382141e-26
STX11	3.21670938225882	1.60060572075294	-1.61610366150588	6.07702502283887e-25	2.07741696848157e-24
BAZ2B	3.17065864557647	1.33772419371765	-1.83293445185882	2.13998172830653e-29	3.749047774597e-28
MAP6D1	0.739904852658824	2.01527930869412	1.27537445603529	9.36589324871318e-29	7.61567613707432e-28
PRXL2B	2.62255888152941	4.37413921207059	1.75158033054118	5.53937999348831e-29	5.15565271861648e-28
PIGK	2.58358628454118	4.25103854690588	1.66745226236471	2.13998172830653e-29	3.749047774597e-28
TULP4	1.49286675787059	2.49747293189412	1.00460617402353	3.31500604470802e-26	1.32706864789759e-25
GGT5	5.68262925298824	2.87379164338824	-2.8088376096	1.88057466469979e-28	1.33493146701411e-27
RPL13	10.7433011114588	7.98964742116471	-2.75365369029412	2.05472680555408e-29	3.749047774597e-28
CBX2	0.858087889882353	2.34212918364706	1.48404129376471	1.75438353261687e-28	1.2609489156512e-27
ADNP	3.55592653811765	4.65432219989412	1.09839566177647	3.63295193821901e-29	4.03396147495186e-28
THAP10	0.661666918447059	1.88221073457647	1.22054381612941	1.11529949894492e-28	8.72679201047216e-28
FLI1	3.93796112972941	2.74486168508235	-1.19309944464706	3.66279993400146e-26	1.45650287239076e-25
BPNT1	2.49571261690588	3.75466522185882	1.25895260495294	1.34450040626321e-26	5.76497183280602e-26
WWC3	2.78571014627059	3.94850988829412	1.16279974202353	1.92938164551612e-22	5.27564691606974e-22
MYDGF	5.13032619267059	7.40808213318823	2.27775594051765	3.15322934387331e-29	3.79288760952784e-28
TTLL3	5.13837769821177	1.48188104010588	-3.65649665810588	2.13998172830653e-29	3.749047774597e-28
NUDT1	3.26786428918824	4.91926430908235	1.65140001989412	2.39084268265618e-22	6.49669504163665e-22
AC244197.3	2.12369833924706	0.390555544584706	-1.73314279466235	6.31090641871155e-28	3.66450396742742e-27
MAGEA1	0.00674943378705882	1.15155670716706	1.14480727338	2.27246226239697e-13	3.88822682277385e-13
MPZL2	4.02314006203529	1.57927840136471	-2.44386166067059	3.10139819719134e-26	1.24775911600784e-25
NEURL4	3.56762201547059	2.50048609007059	-1.0671359254	8.9614591726811e-26	3.37527751122908e-25
AURKAIP1	5.46369199809412	6.48709401129412	1.0234020132	4.51985809498824e-21	1.13004706315712e-20
CDC6	0.340189630835294	3.35013631457647	3.00994668374118	2.13981485455031e-29	3.749047774597e-28
WDR19	3.97657885524706	1.91522941867059	-2.06134943657647	2.1396479934007e-29	3.749047774597e-28
SIK1	3.10474010192941	0.859130162011765	-2.24560993991765	2.80715473411259e-24	8.96913779807129e-24
EPHA1	1.493616631	0.340849707952941	-1.15276692304706	4.98559841454778e-29	4.81366910391916e-28
TRIM73	1.75006960897647	0.156941854705882	-1.59312775427059	2.13998172830653e-29	3.749047774597e-28
CD33	2.53649018152941	1.48839090468235	-1.04809927684706	6.07988099716462e-15	1.10558707307984e-14
ACSL5	3.54012546932941	1.87727847087059	-1.66284699845882	1.24571647044305e-25	4.61166726357449e-25
ARRDC1	4.24868546214118	2.81845185332941	-1.43023360881176	1.1153842441401e-28	8.72679201047216e-28
KIAA1109	3.98822497869412	2.12715094814118	-1.86107403055294	2.29637832622509e-29	3.749047774597e-28
ATP5F1A	6.79515821456471	5.35061574035294	-1.44454247421177	1.78313626264765e-28	1.28084567533625e-27
FGR	3.7701558256	1.52433489392941	-2.24582093167059	2.75497235693932e-28	1.81090500248942e-27
RPS15A	9.46150584749412	6.22312448872941	-3.23838135876471	2.12153550100708e-29	3.749047774597e-28
GADD45GIP1	3.85596179215294	5.27914635541176	1.42318456325882	1.09206175481644e-25	4.06675013498761e-25
VWF	6.95207554530588	3.48635661262353	-3.46571893268235	2.21646628451292e-29	3.749047774597e-28
FAM229A	2.44641859391765	1.39813857090588	-1.04828002301176	1.06968010899718e-19	2.44054935898946e-19
PNMT	1.48245415201176	0.295493176471765	-1.18696097554	5.64650381449025e-21	1.40411365825262e-20
WDR45	5.35823218983529	4.00562276329412	-1.35260942654118	5.16340309649315e-29	4.94388736055427e-28
CXCL14	6.64159350756471	5.01111656137647	-1.63047694618824	1.61563348199661e-06	2.1403587637492e-06
EPCAM	0.379801270576471	1.92824066087059	1.54843939029412	1.0254111927424e-18	2.21594996188432e-18
NME2	7.70020789072941	6.09265079770588	-1.60755709302353	4.60876636413754e-26	1.81317874400595e-25
GSC	1.27948583010588	2.74828040892941	1.46879457882353	1.31400370003338e-17	2.68748501003242e-17
CCDC47	4.2252879398	5.35980869744706	1.13452075764706	7.09370962414044e-27	3.20362008117838e-26
KCNIP2	5.05708304035294	0.647341185494118	-4.40974185485882	2.37914836273573e-29	3.749047774597e-28
RELCH	3.20524558431765	2.14294687147059	-1.06229871284706	1.38943141032611e-27	7.32205752069853e-27
RFC5	2.05414139748235	3.36262942530588	1.30848802782353	3.15420715641447e-29	3.79288760952784e-28
PARVB	4.53535684617647	3.18178082695294	-1.35357601922353	3.42721577502963e-26	1.36838761084662e-25
CREBRF	2.72778418304706	1.62567551068235	-1.10210867236471	3.10139819719134e-26	1.24775911600784e-25
CENPF	0.578299166658824	3.62441453077647	3.04611536411765	2.13998172830653e-29	3.749047774597e-28
NFIX	4.49292675471765	5.71983811147059	1.22691135675294	2.92942547360002e-12	4.79287334596772e-12
DMTN	3.48567705942353	1.44805497011765	-2.03762208930588	2.16553634973537e-27	1.09081523783028e-26
CLIC2	3.29994332442353	1.77172852158824	-1.52821480283529	1.38567680204517e-24	4.55931292881529e-24
BAG1	4.98194917651765	3.09109207710588	-1.89085709941176	2.21663904180927e-29	3.749047774597e-28
ELK1	2.87072293655294	4.7705284748	1.89980553824706	3.04612541926057e-29	3.79288760952784e-28
ADCY4	5.53710590151765	1.33992286349412	-4.19718303802353	2.1396479934007e-29	3.749047774597e-28
NFYB	4.23202714768235	2.85743263056471	-1.37459451711765	7.59393212573794e-29	6.44966034326788e-28
MRGPRF	4.19100472351765	1.86402306431765	-2.3269816592	3.22836061589456e-15	5.94079102045866e-15
LPCAT4	4.62519358861176	2.44223967929412	-2.18295390931765	1.58062127535373e-28	1.15785371219197e-27
ICE2	3.21669396197647	1.68308050125882	-1.53361346071765	2.55307576955398e-29	3.749047774597e-28
GID8	2.95781861668235	4.50351601961176	1.54569740292941	2.21646628451292e-29	3.749047774597e-28
DCTPP1	3.44532952462353	4.64833026450588	1.20300073988235	1.39037194478825e-26	5.94676110468476e-26
NEFH	0.254905867517647	2.42222337990588	2.16731751238824	3.50724133182428e-29	3.96840008876084e-28
ARHGEF28	2.17256542065882	0.520229360752941	-1.65233605990588	6.83653224405403e-29	6.00763561959844e-28
C12orf76	2.54737880205882	1.36647509812941	-1.18090370392941	4.95884342571443e-28	2.97900506105556e-27
SLC2A4	2.78753726629412	0.381191008623529	-2.40634625767059	9.21099103713587e-28	5.08498702779948e-27
PRMT7	4.09304956002353	2.53732414423529	-1.55572541578824	2.66112941377378e-28	1.76190777466982e-27
CAPNS1	7.99667683755294	6.97884735334118	-1.01782948421176	3.78468675533472e-24	1.19419558348208e-23
RPP25	1.90585966607059	3.55603234465882	1.65017267858824	9.71790929799018e-25	3.2460732811249e-24
CORO6	3.64543430689412	1.88284806761176	-1.76258623928235	8.84099186449493e-22	2.31097536034123e-21
PAFAH1B3	2.09075473782353	3.89420108408235	1.80344634625882	3.91889442699698e-25	1.37011194075627e-24
PLXNA4	2.29072207596471	0.548131276035294	-1.74259079992941	4.90551096482152e-24	1.53196511449296e-23
ANGPTL4	6.14864995538823	4.11238254601176	-2.03626740937647	1.50156475169909e-15	2.79748727741181e-15
INCENP	1.78839897494118	3.64664390858824	1.85824493364706	2.1396479934007e-29	3.749047774597e-28
FKBP4	3.76325728704706	5.28394689396471	1.52068960691765	4.6071123041269e-22	1.22713215231155e-21
KBTBD6	0.943048998388235	2.80715916276471	1.86411016437647	2.1396479934007e-29	3.749047774597e-28
TTC21A	2.07440899947059	0.683996130047059	-1.39041286942353	4.48609844379313e-29	4.50356623965053e-28
FABP3	3.44342541258824	4.98787750325882	1.54445209067059	9.77729900163096e-14	1.69616067703154e-13
SRPRB	3.35829673623529	5.31555580143529	1.9572590652	4.98521475222377e-29	4.81366910391916e-28
RABIF	1.44984638982353	3.49770125937647	2.04785486955294	2.13981485455031e-29	3.749047774597e-28
CTXN1	1.14733146074118	2.96060340303529	1.81327194229412	7.94256835633735e-17	1.56238079549734e-16
FGD2	2.86978784761176	0.856776812447059	-2.01301103516471	1.88933186078903e-27	9.63453232377942e-27
DOCK2	2.39999424530588	1.29650030344706	-1.10349394185882	1.87560229097366e-21	4.7875289020528e-21
TBC1D8	3.69263762207059	2.02948524108235	-1.66315238098824	8.9614591726811e-26	3.37527751122908e-25
MAMDC2	2.87868477404706	4.14341499944706	1.2647302254	2.97914186210148e-11	4.69914237086688e-11
EPHX2	3.10338399862353	1.26273480091765	-1.84064919770588	3.31500604470802e-26	1.32706864789759e-25
GFRA1	2.64319009977647	0.557569744177647	-2.08562035559882	2.9925344964548e-24	9.53474279519727e-24
COA7	1.76307944730588	3.79053003277647	2.02745058547059	2.94057897461421e-29	3.76608669237073e-28
SLC1A7	1.64069095831765	0.344422466089412	-1.29626849222824	8.38885850808016e-26	3.17533485856028e-25
NAPRT	4.90343370662353	3.31093135057647	-1.59250235604706	3.00549820375665e-20	7.10544827807567e-20
EPDR1	3.10873268368235	5.23548826894118	2.12675558525882	4.419795937419e-27	2.09092695850738e-26
CSF3R	3.38877258355294	1.04409776172941	-2.34467482182353	1.75794093564436e-26	7.35573635388354e-26
MRPS35	3.5241666794	4.85186729052941	1.32770061112941	4.33145067929624e-29	4.4061266886858e-28
C3orf80	0.517216457482353	1.71352876636471	1.19631230888235	5.69920964147354e-19	1.24884569784594e-18
ADCY6	4.65923205956471	3.17915941154118	-1.48007264802353	6.74406956051309e-27	3.06754340043139e-26
CLIC5	2.41757516587059	1.06119718921176	-1.35637797665882	1.50351536413603e-17	3.06821118652353e-17
MRM2	2.80088802742353	4.63976805350588	1.83888002608235	3.26837171850033e-29	3.84787135401306e-28
TUBG1	3.43921588142353	4.93290238147059	1.49368650004706	1.59275972526241e-27	8.27376589440813e-27
FNTA	4.90650980397647	3.27202825449412	-1.63448154948235	3.15469617281607e-29	3.79288760952784e-28
U2SURP	4.47307420848235	3.46694678588235	-1.0061274226	9.21251246267951e-23	2.57668045202339e-22
LIMK1	2.66008786291765	3.89616513624706	1.23607727332941	8.57839006696227e-22	2.24434814459737e-21
TNFSF13	3.26609463482353	1.88442075408235	-1.38167388074118	1.287647430984e-25	4.75180080258812e-25
POLR2F	4.83158202330588	0.0748952020235294	-4.75668682128235	2.13981485455031e-29	3.749047774597e-28
HEBP2	6.00826787844706	2.20246955101176	-3.80579832743529	5.16300597014265e-29	4.94388736055427e-28
POLA1	1.44881171338824	2.99468841984706	1.54587670645882	4.33145067929624e-29	4.4061266886858e-28
B3GALT6	2.28939232567059	4.68735876167059	2.397966436	2.13948114485683e-29	3.749047774597e-28
MRPL38	4.82816447363529	2.46596812418824	-2.36219634944706	2.1391474855826e-29	3.749047774597e-28
TMEM158	0.8263986528	3.66127456590588	2.83487591310588	4.17290131253597e-28	2.57347711125811e-27
DCSTAMP	0.646549489529412	1.76836899683529	1.12181950730588	7.21369051115687e-09	1.04290007168161e-08
BCL9	1.72290205471765	3.2133872546	1.49048519988235	4.03753724103891e-29	4.26198322028248e-28
ETFA	5.81026075076471	4.34390240328235	-1.46635834748235	3.89673516749907e-29	4.17906735606658e-28
BMP5	0.482898130564706	1.54509894621176	1.06220081564706	5.67216688841321e-07	7.64723159717038e-07
C1QTNF2	1.01008976171765	2.16998145803529	1.15989169631765	3.82167423417822e-10	5.79237705525673e-10
WDR43	3.03007387444706	4.16807701468235	1.13800314023529	7.11115315310878e-26	2.7225614602688e-25
SLC31A1	2.22545307281176	4.69349972822353	2.46804665541177	2.13948114485683e-29	3.749047774597e-28
KIAA1549L	0.152034707329412	1.20563724056471	1.05360253323529	4.51291375191467e-23	1.29503882157753e-22
TMEM263	3.12429896250588	5.40808884031765	2.28378987781176	2.13981485455031e-29	3.749047774597e-28
EZH2	1.22745937618824	3.42353125141176	2.19607187522353	2.74003862943762e-29	3.7586194777553e-28
ARHGAP6	2.89038163984706	0.948475466364706	-1.94190617348235	6.9976319567694e-28	4.00520815719606e-27
MFSD5	3.26982157494118	4.29856516243529	1.02874358749412	1.34168095780745e-24	4.4180232643735e-24
SCN1B	3.64688372004706	2.02714429549412	-1.61973942455294	2.24337594941704e-24	7.24263742530944e-24
CARD8	4.33607760936471	2.17979328904706	-2.15628432031765	2.13998172830653e-29	3.749047774597e-28
TPX2	0.586437190858824	5.67316152655294	5.08672433569412	2.1396479934007e-29	3.749047774597e-28
CNOT11	3.25126732522353	4.54084003278824	1.28957270756471	1.02077933968432e-27	5.55766952729599e-27
ZNF76	3.96391677511765	2.59735843175294	-1.36655834336471	2.94114224519384e-27	1.43934877506382e-26
KANK2	6.02572363110588	4.98021863048235	-1.04550500062353	3.22773877817454e-15	5.94079102045866e-15
CLCN3	2.61579155854118	3.64167100317647	1.02587944463529	1.51769128564222e-25	5.56324267516135e-25
MKNK1	4.69653032345882	2.99207575864706	-1.70445456481176	2.1396479934007e-29	3.749047774597e-28
ESF1	2.39460441134118	3.83100042910588	1.43639601776471	1.03662473263052e-24	3.45566817980142e-24
CXCL2	3.46632231770588	0.807591502690588	-2.65873081501529	2.10403993253163e-24	6.81485940768643e-24
CD69	2.21120559657647	0.494892333164706	-1.71631326341176	7.06864079667914e-24	2.17378169693024e-23
OTUB2	0.237140922094118	1.50217905975294	1.26503813765882	7.33152259460731e-29	6.29412115669656e-28
LY6K	1.36278043358824	2.48666359896471	1.12388316537647	1.85217236041292e-09	2.73786350533506e-09
MAD2L1BP	2.94438536876471	4.35909458096471	1.4147092122	1.94722621298335e-28	1.37218125453657e-27
SERPINF1	8.07169829683529	7.03976372901176	-1.03193456782353	0.000361105118208318	0.000436122986361158
FOXO1	4.01569552134118	2.41742796012941	-1.59826756121176	1.46863714665734e-25	5.38631427133288e-25
XG	2.42947653248235	0.926214263505882	-1.50326226897647	3.26862679211819e-15	6.01327189074041e-15
RPUSD2	1.74362682424706	2.78205961905882	1.03843279481176	5.7890800230703e-25	1.98294457332638e-24
ZNF558	3.03028019004706	1.70079803028235	-1.32948215976471	1.64798155792523e-27	8.52244644356008e-27
ANGPTL6	0.227946780823529	1.28568792329412	1.05774114247059	2.33545568948438e-26	9.57900654425723e-26
GKAP1	2.10486499744706	0.853642213658824	-1.25122278378824	2.48150777426581e-25	8.89613064610453e-25
SFI1	3.39856790087059	1.45270390708235	-1.94586399378824	2.46487776806493e-29	3.749047774597e-28
ALDH1A1	4.86632088136471	2.07699277625882	-2.78932810510588	1.0037544959259e-24	3.34935481445808e-24
STOM	7.05718110211765	5.45989222191765	-1.5972888802	1.03797161519116e-27	5.64819927805333e-27
TMEM63B	3.03983394178824	4.56901669849412	1.52918275670588	2.95261750731126e-28	1.92327831620624e-27
RACK1	9.16019258027059	7.74226733291765	-1.41792524735294	3.96439888559108e-23	1.14314627511852e-22
TOMM20	4.97470386605882	6.00066283271765	1.02595896665882	1.0704222582068e-24	3.56145645278515e-24
PEAR1	4.08437035845882	1.5115474434	-2.57282291505882	9.36732058639483e-29	7.61567613707432e-28
PLIN1	7.58636794176471	0.397690597	-7.18867734476471	2.13898067485033e-29	3.749047774597e-28
SGCB	3.34401440170588	4.93912319497647	1.59510879327059	1.02253991620793e-25	3.82398087757519e-25
ZNF354B	3.06686250989412	1.76666026714118	-1.30020224275294	1.48776266763386e-27	7.78927674285858e-27
NAMPT	5.75068985798824	2.97965946132941	-2.77103039665882	1.07695709308896e-28	8.48560573357079e-28
SLC15A3	4.3457906984	2.96706510765882	-1.37872559074118	1.59577487309844e-19	3.60482703046154e-19
CLIP4	3.40409309381176	1.35777797845882	-2.04631511535294	1.5926438402163e-27	8.27376589440813e-27
STAC3	1.16527319810588	2.29266231284706	1.12738911474118	2.61048694484121e-15	4.82323573034022e-15
MYL6	9.64707826634118	7.39574002662353	-2.25133823971765	5.52450382887303e-29	5.15565271861648e-28
METTL5	4.60241792485882	3.44485348297647	-1.15756444188235	2.10689443042698e-25	7.61295635971913e-25
SHMT2	4.10947725907059	5.6309485252	1.52147126612941	1.5929915198057e-27	8.27376589440813e-27
TBL1X	2.23258329074118	3.66512332804706	1.43254003730588	1.12878834334451e-25	4.19724095837308e-25
KIF2A	2.28165497985882	3.30578945985882	1.02413448	2.48150777426581e-25	8.89613064610453e-25
ORMDL1	4.96986147045882	3.88220713104706	-1.08765433941177	2.20770787423024e-24	7.14049811152521e-24
CBFA2T3	2.35179084090588	0.779194565188235	-1.57259627571765	2.82793741632014e-25	1.00695165583457e-24
CEPT1	3.61426745058824	2.44983853949412	-1.16442891109412	5.94204775709234e-29	5.42350505615675e-28
MOB1B	1.85727655184706	2.91758108430588	1.06030453245882	3.48400293653375e-26	1.39044212771437e-25
SCUBE2	3.33366850795294	0.977701361341176	-2.35596714661177	2.48155698845241e-27	1.23500533365692e-26
SCAMP5	1.3328592296	2.35162044752941	1.01876121792941	1.62988488945723e-17	3.32094610243929e-17
TREX1	3.64387263057647	0.00184109510941176	-3.64203153546706	2.13981485455031e-29	3.749047774597e-28
CCDC134	0.734242431517647	2.84763475517647	2.11339232365882	2.64522690107421e-29	3.749047774597e-28
COX7A1	6.06245676049412	3.82023015477647	-2.24222660571765	1.73521611719982e-24	5.66152643698725e-24
TMBIM4	5.71408058650588	3.0555362762	-2.65854431030588	4.03062559583231e-28	2.50301630941605e-27
RAP1B	6.18283842421176	2.95137596741176	-3.2314624568	2.01591695772614e-28	1.40550274646814e-27
CSTF2	1.80242346354118	3.66730625072941	1.86488278718824	2.1396479934007e-29	3.749047774597e-28
RGS1	3.72969982212941	2.34567115283529	-1.38402866929412	1.00074570375223e-10	1.5504772358093e-10
BIN1	4.54444427391765	3.38284718971765	-1.1615970842	4.06624841619702e-19	8.98253539978998e-19
SLMAP	3.70296689709412	2.17247637945882	-1.53049051763529	3.38558589544623e-29	3.9019903610471e-28
AP003108.2	3.88394452650588	0.432583906517647	-3.45136061998824	2.13998172830653e-29	3.749047774597e-28
LYPD1	0.331747136670588	1.79193912083529	1.46019198416471	4.25045968379383e-24	1.33395371461466e-23
CDCA2	0.148224385564706	2.69236087030588	2.54413648474118	2.13981485455031e-29	3.749047774597e-28
RRP1B	2.26612358936471	3.88018354176471	1.6140599524	3.76313213663515e-29	4.11838865568919e-28
UPK3B	1.95784368929412	0.171708005817647	-1.78613568347647	7.7499511745924e-25	2.61148367047365e-24
TPM1	7.36141042203529	4.66078570412941	-2.70062471790588	2.73918734511496e-29	3.7586194777553e-28
BAG5	3.06796109029412	4.19507281369412	1.1271117234	2.6483230942397e-25	9.46446953267185e-25
LDAH	1.92167386842353	2.95115490790588	1.02948103948235	8.15133481844755e-24	2.49608420933495e-23
GAL3ST4	1.64504365876471	3.484092411	1.83904875223529	3.55392285740453e-25	1.24921072761811e-24
PDE4B	2.62951286382353	1.39909088634118	-1.23042197748235	6.93545281916677e-19	1.51151360310749e-18
CLEC4G	1.57956902078824	0.3553189096	-1.22425011118824	4.84864412045625e-20	1.13036323938537e-19
CYCS	4.46836837561176	5.50234906189412	1.03398068628235	1.14794818070275e-17	2.35404869233304e-17
ZXDA	0.853100969376471	1.87481347878824	1.02171250941176	1.4492830667081e-20	3.50567746754428e-20
HDGFL3	3.60993673835294	2.47421814089412	-1.13571859745882	3.19677841324678e-22	8.60033272858355e-22
JMJD7-PLA2G4B	2.18017294298824	0.660063516082353	-1.52010942690588	3.38558589544623e-29	3.9019903610471e-28
GSTM5	3.11984443787059	0.783301059376471	-2.33654337849412	1.66371160690947e-21	4.26152958095371e-21
ATF3	5.38441922734118	2.19498605249412	-3.18943317484706	4.47113747322574e-26	1.75953846352209e-25
CCNL1	6.27861080147059	3.15209274054118	-3.12651806092941	2.13981485455031e-29	3.749047774597e-28
ACKR4	1.86884489115294	0.28045309386	-1.58839179729294	5.42513266453103e-25	1.86621837462549e-24
FAM120A	4.22434352412941	5.30516555584706	1.08082203171765	7.33655513872755e-27	3.30480744111317e-26
APOO	2.24707528856471	4.00536215541177	1.75828686684706	8.43386680683643e-29	7.01987132531454e-28
COA1	3.763130341	2.55900050841176	-1.20412983258824	4.03691379017659e-29	4.26198322028248e-28
CFH	5.80958777942353	4.07075664996471	-1.73883112945882	3.24434782521707e-19	7.20096846291501e-19
BTNL9	6.85836292027059	0.868308557494118	-5.99005436277647	2.13898067485033e-29	3.749047774597e-28
GPR17	2.08732423581176	0.220960506367059	-1.86636372944471	1.23854715997772e-28	9.48375233067951e-28
DPM2	3.60542773044706	4.92086923238824	1.31544150194118	1.21134217861367e-27	6.47009953515115e-27
MLLT6	4.85739966290588	3.51083917362353	-1.34656048928235	1.0103812932111e-26	4.44795186024218e-26
RNF220	4.68189556076471	3.52452504051765	-1.15737052024706	1.32778931591728e-28	1.001184941679e-27
ATG4B	4.70751789405882	3.38447643942353	-1.32304145463529	7.86085032100257e-29	6.63414976809682e-28
NCR3LG1	0.420062125635294	1.70814306694118	1.28808094130588	6.84758191571757e-24	2.10972358013467e-23
NGRN	4.6874526522	3.56671146387059	-1.12074118832941	1.10882662887577e-22	3.08367771195169e-22
L3MBTL1	2.08205518467059	0.364006824011765	-1.71804836065882	2.46487776806493e-29	3.749047774597e-28
PYGO1	0.671872053823529	2.27704132403529	1.60516927021176	4.48679011824069e-29	4.50356623965053e-28
TMEM50B	4.65929851191765	3.63432545907059	-1.02497305284706	5.43834587335604e-23	1.54813611767805e-22
TMEM121	0.908190605752941	2.70711817708235	1.79892757132941	4.25354528588243e-26	1.68078771027601e-25
JAM2	4.14094865043529	2.49065662471765	-1.65029202571765	7.48626736655522e-22	1.96650971825609e-21
C18orf54	0.548972879647059	2.42291348424706	1.8739406046	2.13931430891777e-29	3.749047774597e-28
LRRC15	0.434576405129412	6.31314713803529	5.87857073290588	2.57045828265911e-28	1.71097631431596e-27
USP11	4.24824311065882	5.49673768748235	1.24849457682353	6.53236487158312e-28	3.77202055912461e-27
GIMAP7	4.25688418358824	2.7391090472	-1.51777513638824	2.18218072739439e-19	4.88837257229142e-19
B3GNT10	0.699991377435294	2.12053506175294	1.42054368431765	4.64777998986284e-27	2.18894928934338e-26
RGS19	2.80898135521176	4.2575476756	1.44856632038824	2.2494920623155e-25	8.0982897252594e-25
GNPNAT1	2.15652989777647	4.12987986303529	1.97334996525882	4.98521475222377e-29	4.81366910391916e-28
LMBR1L	5.079240359	2.66520701407059	-2.41403334492941	2.21681181215037e-29	3.749047774597e-28
ABCD4	4.99494230983529	2.62550348897647	-2.36943882085882	2.13981485455031e-29	3.749047774597e-28
HSPB7	5.90394533334118	3.81622567243529	-2.08771966090588	8.4071074465213e-18	1.73189449368527e-17
KRT13	1.31106241914118	0.0143382446141176	-1.29672417452706	1.43082445166889e-24	4.69830833981273e-24
PECAM1	6.2225985096	4.48542387708235	-1.73717463251765	1.94079615251989e-25	7.0387920858675e-25
SAA2	4.73967222917647	0.166615079951765	-4.57305714922471	3.89432243554983e-28	2.4268169533506e-27
BMP8B	0.583489661988235	4.00461844931765	3.42112878732941	6.53236487158312e-28	3.77202055912461e-27
TXNDC16	1.4951098758	2.60325702662353	1.10814715082353	1.47536648455903e-21	3.79706324222832e-21
UBTD1	3.20415532356471	4.29553461524706	1.09137929168235	7.15348784400783e-21	1.76975789794563e-20
FAM217B	1.17373880269412	3.15252713564706	1.97878833295294	2.1396479934007e-29	3.749047774597e-28
SASS6	0.752052064376471	2.15788666644706	1.40583460207059	2.37914836273573e-29	3.749047774597e-28
BUD23	4.69596249569412	3.68804847343529	-1.00791402225882	4.25019102675156e-24	1.33395371461466e-23
PSAP	8.39658249930588	9.69779680044706	1.30121430114118	2.53883955553965e-24	8.15753399551592e-24
CTPS1	2.84190398928235	4.26668106717647	1.42477707789412	2.3241816044241e-25	8.35455333378264e-25
NGDN	4.50164612211765	3.31598335190588	-1.18566277021176	1.03662473263052e-24	3.45566817980142e-24
RARG	3.22007818544706	4.41098256990588	1.19090438445882	3.54208899667303e-17	7.10025482480973e-17
PREX1	2.99070768741176	4.42162561471765	1.43091792730588	1.13277297750245e-19	2.58092774754303e-19
LUC7L2	5.06187947688235	3.53297782412941	-1.52890165275294	1.28239829891186e-28	9.7331741783383e-28
BYSL	2.56108626098824	4.97467951014118	2.41359324915294	2.21646628451292e-29	3.749047774597e-28
CCDC137	2.7823695076	4.33759888177647	1.55522937417647	5.73676939919127e-29	5.27522774220755e-28
MPP3	3.03596948434118	1.38508517515294	-1.65088430918824	5.31246201096038e-28	3.17495881143282e-27
LRR1	2.04941046823529	3.27224824628235	1.22283777804706	7.09421294475439e-27	3.20362008117838e-26
RERG	3.82715271405882	2.55272655917647	-1.27442615488235	1.42463960703561e-13	2.457135406894e-13
GOLT1B	3.34086547329412	4.88979755721176	1.54893208391765	1.81659768961273e-28	1.29401867682039e-27
ANKRD52	2.42907124318824	3.85137311064706	1.42230186745882	2.13948114485683e-29	3.749047774597e-28
CCNJL	0.429637970294118	1.60320203610588	1.17356406581176	7.5897929554328e-27	3.40918160606399e-26
GPD1L	3.71344855314118	2.47453903081176	-1.23890952232941	3.05348747281087e-22	8.22548690100783e-22
MBLAC1	0.830897469388235	1.84159065449412	1.01069318510588	9.86369482673909e-28	5.38746133348561e-27
SIGLEC15	0.147668240847059	3.23712318396471	3.08945494311765	1.28249552390054e-28	9.7331741783383e-28
ITPRIPL1	1.036634117	2.70813256750588	1.67149845050588	2.31821244867875e-27	1.16173669966547e-26
TMEM33	2.33695689869412	3.78753545061176	1.45057855191765	9.36732058639483e-29	7.61567613707432e-28
CRCP	2.99143004612941	4.39322913028235	1.40179908415294	2.64502130826894e-29	3.749047774597e-28
EBF3	3.38375824707059	2.24456739698824	-1.13919085008235	1.86446687523843e-13	3.20051090983598e-13
WDR5B	1.16015472871765	2.31279421656471	1.15263948784706	4.17259093298005e-28	2.57347711125811e-27
ZNF865	2.31453067298824	3.7509534498	1.43642277681176	2.39798622295599e-27	1.1984652418021e-26
SAA1	7.71526301032941	0.665608669745882	-7.04965434058353	3.16313804984981e-28	2.03790884720919e-27
DCUN1D5	3.25199130407059	4.95115157242353	1.69916026835294	4.33145067929624e-29	4.4061266886858e-28
ARMC6	2.60537086908235	3.87131087047059	1.26594000138824	1.53926153978635e-27	8.02020486769995e-27
ACLY	4.34370055017647	5.57162816738824	1.22792761721176	3.00801714623526e-23	8.75909579573403e-23
MLEC	4.15140296294118	5.82257070142353	1.67116773848235	6.53091798667957e-28	3.77202055912461e-27
RHOT2	5.69858945344706	4.05190184589412	-1.64668760755294	4.48540687260757e-29	4.50356623965053e-28
HSP90AB1	7.64474640081176	9.82929750691765	2.18455110610588	2.21077260560286e-29	3.749047774597e-28
TMEM185B	2.55702540137647	4.24402185336471	1.68699645198824	1.28249552390054e-28	9.7331741783383e-28
GLTP	3.40875715318824	4.86989898467059	1.46114183148235	7.09471629985599e-27	3.20362008117838e-26
RPL22	7.77716327481176	6.47044451563529	-1.30671875917647	1.78349648866328e-26	7.46038815346439e-26
TBPL1	3.43039049183529	2.34411657641176	-1.08627391542353	3.20621763548587e-26	1.28661664801934e-25
SNX14	4.38541435822353	3.03350942512941	-1.35190493309412	4.62824177229478e-28	2.8124837152458e-27
ZNF280B	0.0815022382705882	1.09081018290588	1.00930794463529	3.80174776922732e-24	1.19930250480395e-23
CBWD1	3.65321564891765	1.11371703388235	-2.53949861503529	3.38558589544623e-29	3.9019903610471e-28
ZDHHC11	1.47733956827059	0.310622449976471	-1.16671711829412	1.21569789612265e-26	5.2654602644148e-26
VWCE	2.04169697248235	0.667062110752941	-1.37463486172941	1.46183957329059e-23	4.39027874136993e-23
CCDC180	1.62528867744706	0.196948491305882	-1.42834018614118	2.13998172830653e-29	3.749047774597e-28
CANX	6.05715683330588	7.30151323798824	1.24435640468235	4.76200892029275e-25	1.64953038123332e-24
RAI1	2.27752040881176	4.15089302296471	1.87337261415294	8.11910373587854e-27	3.62907767704581e-26
ARHGEF10L	3.93620778455294	2.89150336064706	-1.04470442390588	1.33405335130113e-22	3.68607960295939e-22
ITSN1	4.68372655557647	2.19947387057647	-2.484252685	2.29619945267558e-29	3.749047774597e-28
IFT27	3.21878594745882	2.14067987572941	-1.07810607172941	3.32887134685668e-25	1.17577101409877e-24
LAPTM4A	7.04767254009412	9.05186701987059	2.00419447977647	4.16952585573091e-29	4.34753607066019e-28
PPP1R13B	3.02108062657647	1.85807980395294	-1.16300082262353	6.59109793881734e-25	2.2447443253818e-24
C22orf39	3.98823632734118	2.70460159531765	-1.28363473202353	3.16455643062358e-28	2.03790884720919e-27
TGFBR1	2.53740411317647	4.48488135318824	1.94747724001177	3.63239003119458e-29	4.03396147495186e-28
ABCA10	3.60159448175294	0.370367454223529	-3.23122702752941	2.13998172830653e-29	3.749047774597e-28
TTC4	3.04683123958824	1.5463645736	-1.50046666598824	1.69453936137159e-28	1.22491754997563e-27
HSD17B10	4.98101014910588	6.76260376909412	1.78159361998823	6.15319568000727e-29	5.55048262967232e-28
HPS6	1.95803888105882	3.21009975623529	1.25206087517647	1.95460042804691e-27	9.94288872014723e-27
BANF1	5.62969789235294	7.06777043163529	1.43807253928235	3.05391023007541e-28	1.97880569576817e-27
ADGRL4	5.18948991475294	3.53276411805882	-1.65672579669412	4.80250956068261e-23	1.37505482402822e-22
TTC39C	3.31189139171765	1.66612764156471	-1.64576375015294	1.58062127535373e-28	1.15785371219197e-27
PMEPA1	3.60770063662353	5.5548816182	1.94718098157647	1.88577540731345e-20	4.51785143453201e-20
ABCA5	3.69618419007059	1.88892459817647	-1.80725959189412	1.69415572032646e-28	1.22491754997563e-27
CLOCK	1.83943746242353	3.06207346130588	1.22263599888235	7.49464435016094e-28	4.24593694536037e-27
ITSN2	3.70524882976471	2.25505899778824	-1.45018983197647	2.21698459553718e-29	3.749047774597e-28
PSMA2	5.50175535243529	2.48725931107059	-3.01449604136471	2.1396479934007e-29	3.749047774597e-28
ARRDC4	2.28486276407059	3.36010237992941	1.07523961585882	3.739243833184e-13	6.32826543430934e-13
CHAF1B	0.759416739658824	3.17809461121176	2.41867787155294	2.13981485455031e-29	3.749047774597e-28
DDX6	3.57623895912941	4.68201452078824	1.10577556165882	4.93962257902207e-26	1.93334398883337e-25
RNGTT	1.60719930563529	2.70057961631765	1.09338031068235	5.9919421780226e-28	3.52235639155463e-27
SLCO4A1	4.42551460394118	1.33911445063529	-3.08640015330588	5.89095809625858e-28	3.46473681276541e-27
CES4A	2.36655202196471	0.469806002964706	-1.896746019	3.60633202512059e-27	1.73364788468841e-26
PGA5	1.18392736481176	0.0554539872729412	-1.12847337753882	6.19862042124701e-27	2.83735580699742e-26
AARS2	1.59708581807059	3.56860770987059	1.9715218918	3.51041784322715e-28	2.2241886070252e-27
EME1	0.729729394717647	2.26903629262353	1.53930689790588	6.09689653202755e-28	3.5707849631928e-27
AKT2	5.37758557195294	3.6446676562	-1.73291791575294	8.3059224208133e-28	4.64163920699239e-27
PRKAR2B	4.91734906328235	1.42631008807059	-3.49103897521177	4.17290131253597e-28	2.57347711125811e-27
DDIAS	0.346210997447059	1.87702779995294	1.53081680250588	2.13981485455031e-29	3.749047774597e-28
HCCS	2.87324487757647	3.95456862907059	1.08132375149412	3.54294509101519e-26	1.41139972181853e-25
SERPING1	8.56302651205882	4.9030960768	-3.65993043525882	2.2870947781512e-29	3.749047774597e-28
NEK3	3.41931646398824	1.53215418423529	-1.88716227975294	2.83866228909428e-29	3.7586194777553e-28
PCF11	4.49943777924706	2.77839337390588	-1.72104440534118	3.04565297583419e-29	3.79288760952784e-28
GARNL3	2.54301189277647	0.885905345835294	-1.65710654694118	2.02283745319225e-27	1.02610846875343e-26
NDC80	0.534566957552941	3.61203634187059	3.07746938431765	2.13998172830653e-29	3.749047774597e-28
BST1	3.09703516983529	1.37378368274118	-1.72325148709412	9.2103147605999e-28	5.08498702779948e-27
SEC61A1	5.3267828408	7.62904031627059	2.30225747547059	2.13931430891777e-29	3.749047774597e-28
ZBTB22	2.57846035081176	3.85418498230588	1.27572463149412	2.79512968823963e-27	1.37803819091425e-26
LILRB5	3.92359179097647	1.15061813938824	-2.77297365158824	2.07785470129723e-26	8.57182589699126e-26
TMOD1	3.18694900370588	0.350789615788235	-2.83615938791765	1.42383831490326e-28	1.06117421716606e-27
UBA1	5.61161226932941	6.68831812249412	1.07670585316471	1.7053495365811e-27	8.78530265998478e-27
PGF	2.66084635437647	3.90920119170588	1.24835483732941	3.45885490261929e-12	5.64424105742082e-12
ENTPD7	0.695649436552941	3.44939249941176	2.75374306285882	2.13998172830653e-29	3.749047774597e-28
ALX1	0.0904967809529412	1.56161436555412	1.47111758460118	5.30767516744485e-10	7.99968451784762e-10
HCN2	0.1193114724	1.48454509143529	1.36523361903529	1.58062127535373e-28	1.15785371219197e-27
METTL7A	5.68126373963529	3.87260090158824	-1.80866283804706	5.43867286371121e-23	1.54813611767805e-22
RGPD6	3.2558379956	0.0467002669670588	-3.20913772863294	2.13981485455031e-29	3.749047774597e-28
RCOR1	2.52974717783529	3.85489037041176	1.32514319257647	5.94159175574629e-29	5.42350505615675e-28
FGD5	3.75868458905882	2.27751656402353	-1.48116802503529	8.96085089540268e-26	3.37527751122908e-25
FBN1	5.48892782455294	4.44122068469412	-1.04770713985882	9.86692390152602e-10	1.47347355078308e-09
METTL18	1.57200354163529	2.95246967244706	1.38046613081176	1.94722621298335e-28	1.37218125453657e-27
RP2	1.84140521361176	3.24719409525882	1.40578888164706	6.60111369888843e-29	5.85335800851564e-28
GIMAP1-GIMAP5	2.62513139171765	0.00200555946705882	-2.62312583225059	2.13981485455031e-29	3.749047774597e-28
TIMM8A	1.36407331534118	2.71198409655294	1.34791078121176	4.95884342571443e-28	2.97900506105556e-27
CYP2U1	1.83376545762353	3.14775395145882	1.31398849383529	6.6558821416543e-26	2.55612012346112e-25
RIOX1	1.40454985212941	3.38506608988235	1.98051623775294	2.1396479934007e-29	3.749047774597e-28
MARK2	2.77305385204706	3.82199040314118	1.04893655109412	2.09282959718634e-27	1.05777059408685e-26
CCDC34	1.21540103783529	3.79932829491765	2.58392725708235	2.46487776806493e-29	3.749047774597e-28
RAMP2	6.27632391702353	4.57204723337647	-1.70427668364706	7.93026757415665e-21	1.95437440977097e-20
CSTF2T	2.56655075238824	3.70115078975294	1.13460003736471	2.16553634973537e-27	1.09081523783028e-26
ST3GAL1	3.17605794465882	4.47663262872941	1.30057468407059	3.47566807372394e-20	8.18321093677635e-20
SEC11C	3.82016272515294	2.70150104261176	-1.11866168254118	1.52949930554611e-16	2.9677402199875e-16
SLN	1.02337551778824	2.18020834354941	1.15683282576118	1.30861041269213e-06	1.74095667672412e-06
RSPH3	0.997651737835294	2.43041164789412	1.43275991005882	2.46468598144936e-29	3.749047774597e-28
EIF6	5.29222372196471	6.37301461584706	1.08079089388235	1.68023570903771e-24	5.49427588262147e-24
TCEA3	3.08457768589412	4.52033198771765	1.43575430182353	6.51772448394158e-17	1.28839396346584e-16
ATXN7L3B	2.60554053801176	4.21362134390588	1.60808080589412	2.1396479934007e-29	3.749047774597e-28
PLCB2	3.28181596076471	2.16091253009412	-1.12090343067059	1.08356104310241e-14	1.94955770942971e-14
PYCR3	1.68771358023529	3.33348973322353	1.64577615298824	4.47123587726453e-28	2.73528554046598e-27
SFRP2	4.13315657271765	2.80042892130588	-1.33272765141176	3.73650926527598e-05	4.70448301921036e-05
KREMEN1	2.05361391357647	0.00184109510941176	-2.05177281846706	2.13981485455031e-29	3.749047774597e-28
DPH7	4.03149830262353	2.74789463264706	-1.28360366997647	4.72915148207921e-27	2.2182747077775e-26
PPM1H	0.663176780564706	1.96135126607059	1.29817448550588	2.39112163573202e-22	6.49669504163665e-22
MEIS3	2.82441794838824	1.79035853609412	-1.03405941229412	1.54646729791251e-13	2.6632306636126e-13
KDM5D	2.699655345	1.34275124947082	-1.35690409552918	4.1571889849344e-09	6.05245726850142e-09
TSN	3.52555608012941	4.908428743	1.38287266287059	1.9132522648924e-28	1.35672104421733e-27
EIF4EBP1	4.80516055132941	7.05675384549412	2.25159329416471	3.25693993889638e-27	1.57910660750283e-26
FEN1	1.69150443295294	5.0234666442	3.33196221124706	2.13981485455031e-29	3.749047774597e-28
RASGRF2	2.43780378385882	1.14383261415294	-1.29397116970588	2.57242135786202e-23	7.54523785457941e-23
CLCN5	0.992734726094118	2.09545586787059	1.10272114177647	7.74944536784786e-25	2.61148367047365e-24
ADAM19	1.34275907448235	3.69146571512941	2.34870664064706	4.17290131253597e-28	2.57347711125811e-27
SGSH	4.23690561827059	3.14700247930588	-1.08990313896471	2.13146591051765e-23	6.29909075206698e-23
INSR	2.77704755363529	4.37183784161176	1.59479028797647	5.600672592559e-27	2.58283162697798e-26
CADM1	1.71835217330588	5.22763090052941	3.50927872722353	4.47123587726453e-28	2.73528554046598e-27
SERF2	8.22119790310588	6.43340539111765	-1.78779251198823	5.58106091952544e-28	3.31930082750751e-27
KCTD5	2.77882857285882	4.58602952676471	1.80720095390588	2.21681181215037e-29	3.749047774597e-28
NUDT22	4.07086962274118	2.95080723645882	-1.12006238628235	2.17703650139594e-25	7.8498305874669e-25
SMC1A	2.85521743978824	4.71818182308235	1.86296438329412	3.38584803807169e-29	3.9019903610471e-28
ACAT1	5.22169378055294	3.61928563465882	-1.60240814589412	2.74781049452038e-27	1.35539260282908e-26
ASB3	2.44805233744706	1.42733371874118	-1.02071861870588	8.39562507221709e-23	2.35604332315773e-22
LRRC3	0.830087779141176	2.71806516330588	1.88797738416471	5.64619601522679e-21	1.40411365825262e-20
KALRN	3.44534831224706	1.36195302796471	-2.08339528428235	4.81312927116481e-29	4.70054401272741e-28
AHCYL1	4.68713904976471	5.91618239787059	1.22904334810588	2.16475269636403e-27	1.09081523783028e-26
PRUNE1	2.66395074896471	4.41973302617647	1.75578227721176	2.13981485455031e-29	3.749047774597e-28
TRIM65	2.84219563984706	3.99544112835294	1.15324548850588	3.60607320811393e-27	1.73364788468841e-26
EIF5AL1	0.307009139047059	1.788022625	1.48101348595294	3.89733730485197e-29	4.17906735606658e-28
FKBP14	1.55565063851765	4.38706141588235	2.83141077736471	2.13998172830653e-29	3.749047774597e-28
DNAJB6	5.41009766763529	3.24706783396471	-2.16302983367059	2.13981485455031e-29	3.749047774597e-28
CBFB	3.34463616097647	5.19933555805882	1.85469939708235	2.13998172830653e-29	3.749047774597e-28
NPTXR	1.06047639948235	2.65587447427059	1.59539807478824	8.97500538012529e-22	2.34497707365067e-21
ARNTL2	1.11884416077647	2.18191957543529	1.06307541465882	5.02781521201534e-16	9.53008695385602e-16
RAD51AP1	0.6786288492	3.08812746509412	2.40949861589412	2.37877793971139e-29	3.749047774597e-28
NHLH2	0.0201604534352941	1.20829843795529	1.18813798452	6.42580061646819e-24	1.9855823342478e-23
COL24A1	0.3821963638	3.12344298867059	2.74124662487059	1.38943141032611e-27	7.32205752069853e-27
PMM2	3.60970846402353	2.23718012421176	-1.37252833981176	5.49874256317108e-28	3.27342866218077e-27
B3GLCT	1.3942519906	2.8950619446	1.500809954	1.63622658745062e-28	1.19057672014733e-27
DNASE1L3	1.87448052295294	0.754727816894118	-1.11975270605882	1.04432459281285e-17	2.14360539733144e-17
RGPD5	2.21064717437647	0.0781971277917647	-2.13245004658471	2.13981485455031e-29	3.749047774597e-28
RARB	1.01834636057647	3.235643001	2.21729664042353	4.18375724654157e-26	1.65512168553072e-25
HEPACAM	1.53400741054118	0.0450611788588235	-1.48894623168235	8.144535958778e-29	6.81165802148012e-28
FMO3	3.36925237189412	0.944453460435294	-2.42479891145882	1.65800637308715e-23	4.93902638249264e-23
NAGA	3.00027034195294	4.47981632285882	1.47954598090588	2.80311749033546e-28	1.84152982534466e-27
ZAP70	1.76814697131765	0.558408627352941	-1.20973834396471	3.62434691904696e-24	1.1455235409311e-23
AC114490.1	1.3734340812	0.102455091154118	-1.27097899004588	2.13948114485683e-29	3.749047774597e-28
FBXL19	1.98639658988235	3.61138700404706	1.62499041416471	5.34832006475335e-29	5.03602819852394e-28
CA3	1.34991236294118	5.19794346489412	3.84803110195294	6.4319597527154e-17	1.27254278864778e-16
STMP1	3.21196249852941	4.29661302361176	1.08465052508235	8.5399144685632e-25	2.86568551443869e-24
NDUFA11	6.51481132311765	3.69478023308235	-2.82003109003529	2.13898067485033e-29	3.749047774597e-28
RGL2	5.01605984295294	3.90641441572941	-1.10964542722353	1.27840218362282e-26	5.51784498612233e-26
GXYLT1	1.42514232081176	2.79185605004706	1.36671372923529	3.76284126531863e-29	4.11838865568919e-28
HOXA11	1.013040013	2.64209107129412	1.62905105829412	1.33011099577513e-23	4.00495923535459e-23
CCT8	5.29400442989412	6.4040738616	1.11006943170588	3.22138000405338e-25	1.13950076725787e-24
TNFAIP8	3.74442864924706	1.62004796085882	-2.12438068838824	2.94057897461421e-29	3.76608669237073e-28
PLPP7	1.75625386867059	3.69823188136471	1.94197801269412	5.49874256317108e-28	3.27342866218077e-27
AC138969.1	6.51136802132941	0.309043430024706	-6.20232459130471	2.1396479934007e-29	3.749047774597e-28
LCN6	2.89722606024706	0.0408778658082353	-2.85634819443882	2.13981485455031e-29	3.749047774597e-28
SLC35A2	3.02047033065882	4.55322709995294	1.53275676929412	1.69428359133434e-28	1.22491754997563e-27
COL6A2	8.161538996	9.23629589335294	1.07475689735294	9.76347476194972e-10	1.45850226913097e-09
RCC2	3.3138319386	6.75130923312941	3.43747729452941	2.13931430891777e-29	3.749047774597e-28
GAR1	2.88536405031765	4.61097706936471	1.72561301904706	5.94159175574629e-29	5.42350505615675e-28
DHTKD1	2.07670634567059	3.15625285929412	1.07954651362353	4.82236924981798e-22	1.28222222576458e-21
MAP3K8	4.28654921671765	1.16355993183529	-3.12298928488235	3.51041784322715e-28	2.2241886070252e-27
GID4	2.13856537589412	3.73021142969412	1.5916460538	1.72863805104938e-26	7.24863202355806e-26
MCCC1	3.81373116905882	2.56712738408235	-1.24660378497647	5.7890800230703e-25	1.98294457332638e-24
PRPF4	2.79163852642353	4.75249948251765	1.96086095609412	2.13981485455031e-29	3.749047774597e-28
SH3D19	5.29276181377647	2.92598910808235	-2.36677270569412	1.07695709308896e-28	8.48560573357079e-28
YRDC	2.38429160374118	3.97227019163529	1.58797858789412	8.02901381466012e-28	4.50882806138276e-27
CCT7	5.71626315985882	6.84127382748235	1.12501066762353	6.85688956409828e-27	3.11066590173946e-26
LGR6	0.587655204352941	1.94255095929412	1.35489575494118	1.22917955570144e-10	1.89895511925444e-10
RPS19BP1	5.5564853976	4.19467844958824	-1.36180694801176	2.07756527950386e-26	8.57182589699126e-26
RIC3	1.59106044591765	0.0992904361411765	-1.49177000977647	2.23758528688072e-28	1.52868164484451e-27
PLXNA1	2.77639934387059	4.49907597091765	1.72267662704706	2.16124128129774e-28	1.48915724118004e-27
TXNDC5	4.96481541996471	3.09351990468235	-1.87129551528235	3.48448392388285e-26	1.39044212771437e-25
MARVELD1	4.19330581744706	5.54330893396471	1.35000311651765	4.10976615316559e-23	1.18321305743423e-22
XIAP	2.38868761794118	4.20807382494118	1.819386207	2.21698459553718e-29	3.749047774597e-28
REEP4	3.22917759832941	4.62790005307059	1.39872245474118	8.96024265793319e-26	3.37527751122908e-25
TUT4	3.87815661387059	2.42179006134118	-1.45636655252941	2.48285260993901e-28	1.66561906056194e-27
ZNF711	0.620176150423529	2.00721357110588	1.38703742068235	1.2633991017741e-18	2.71754864138086e-18
TMEM229B	0.477551312623529	1.83866919509412	1.36111788247059	1.50876272730581e-22	4.15898671578474e-22
BOP1	3.33167545637647	5.34583799324706	2.01416253687059	6.3737404466461e-29	5.70718642609757e-28
PHKG2	3.51350842691765	2.35248161595294	-1.16102681096471	1.11210085625716e-27	6.00859227427655e-27
GPRC5B	4.13152819423529	3.12446201198824	-1.00706618224706	7.6352213900096e-17	1.50321852244207e-16
GRAMD1B	0.524615054341177	2.63474417648235	2.11012912214118	6.87978582928452e-26	2.63619221351062e-25
SH3BP5	5.24230711070588	2.26449592551765	-2.97781118518823	2.83844190486e-29	3.7586194777553e-28
FAT3	0.312237729105882	3.55148399872941	3.23924626962353	4.47123587726453e-28	2.73528554046598e-27
GPR180	1.24174820268235	2.62974219881176	1.38799399612941	8.38885850808016e-26	3.17533485856028e-25
MYL9	8.22573027135294	6.54625061648235	-1.67947965487059	4.67043720504891e-22	1.24354250825213e-21
PHLDB2	4.36470642071765	1.74493221937647	-2.61977420134118	3.89432243554983e-28	2.4268169533506e-27
BAIAP2	3.74067133927059	2.54490498895294	-1.19576635031765	2.66147254102485e-19	5.92810109150114e-19
AHNAK	6.85031849251765	5.71557323592941	-1.13474525658823	2.08926702538747e-19	4.68690067910533e-19
LTO1	3.14283823352941	1.89716397101176	-1.24567426251765	1.00445789203834e-28	8.0663223935563e-28
SLC35G2	3.03579046317647	1.57385747229412	-1.46193299088235	3.49622719411722e-25	1.23114317167332e-24
TDO2	0.1319890422	1.46169925675294	1.32971021455294	1.80490126390083e-20	4.33448574005723e-20
PAK1IP1	2.51413531384706	4.24085447783529	1.72671916398824	1.58038243332229e-28	1.15785371219197e-27
CLEC2D	2.6074952828	1.31647886130588	-1.29101642149412	2.03899263971234e-25	7.37928845633139e-25
TCF21	1.05064910367059	0.0329280741729412	-1.01772102949765	1.59275972526241e-27	8.27376589440813e-27
CAMTA2	4.6547638974	3.35151121307059	-1.30325268432941	6.311372693882e-28	3.66450396742742e-27
COPS3	4.22717230435294	6.00613538725882	1.77896308290588	1.32778931591728e-28	1.001184941679e-27
SPC24	0.570907576635294	3.64345875810588	3.07255118147059	2.64502130826894e-29	3.749047774597e-28
IGF2BP1	0.0353672353294118	1.66703291352941	1.6316656782	1.81739746526989e-26	7.5714026054364e-26
ALDH2	6.94049747123529	3.02323918071765	-3.91725829051765	2.1396479934007e-29	3.749047774597e-28
RPL37A	10.6436856977059	6.76810385888235	-3.87558183882353	2.00682480787601e-29	3.749047774597e-28
TPRG1	3.3538379954	0.994811736811765	-2.35902625858824	6.9976319567694e-28	4.00520815719606e-27
SENP7	3.08256780629412	1.94837894272941	-1.13418886356471	5.10623387160349e-26	1.99513264657886e-25
TMED8	1.51719201664706	3.02131751510588	1.50412549845882	3.63295193821901e-29	4.03396147495186e-28
TMTC2	1.65586096717647	3.53320330878824	1.87734234161176	2.65438913787181e-23	7.768542472553e-23
DHRS11	2.71281035472941	1.64206358082353	-1.07074677390588	4.58868624645121e-21	1.14683649872515e-20
C14orf132	1.53886521324706	3.89794339057647	2.35907817732941	4.61146826197031e-25	1.59917963461589e-24
SMARCB1	4.20613132224706	5.9740434178	1.76791209555294	2.83822153719932e-29	3.7586194777553e-28
PYROXD2	2.94748709781176	1.35284536762353	-1.59464173018824	9.7172777112887e-25	3.2460732811249e-24
PIK3C3	3.98111263467059	1.91327308914118	-2.06783954552941	2.55287722874156e-29	3.749047774597e-28
IGF1	3.76443964277647	0.457794464023529	-3.30664517875294	2.94057897461421e-29	3.76608669237073e-28
POLDIP3	3.84967609278824	4.98858814858824	1.1389120558	7.33152259460731e-29	6.29412115669656e-28
LAMB2	7.48076123158824	5.68657374028235	-1.79418749130588	1.19518582458665e-28	9.1998388521518e-28
CAMK2N2	0.0758941935411765	1.34450927565882	1.26861508211765	4.03122559510802e-28	2.50301630941605e-27
OASL	0.908466075494118	2.35083159731765	1.44236552182353	3.55325251637095e-16	6.7728781418772e-16
TULP3	3.46862660181176	4.51801956469412	1.04939296288235	5.27221397932457e-23	1.50387967416434e-22
WDR89	1.61964761356471	2.99319399869412	1.37354638512941	2.64502130826894e-29	3.749047774597e-28
FAM160B2	5.09577701832941	2.99152304345882	-2.10425397487059	2.29673611382191e-29	3.749047774597e-28
FAM136A	3.00052104235294	4.65371832509412	1.65319728274118	2.21663904180927e-29	3.749047774597e-28
HCST	3.58261234938824	2.5656514206	-1.01696092878824	1.02428305271837e-08	1.47166116851372e-08
SKI	4.25956218423529	5.46544483098824	1.20588264675294	1.84246034227875e-22	5.04401610600647e-22
GUF1	2.34118237672941	3.40170634031765	1.06052396358823	2.14832826590856e-26	8.84717513837785e-26
FARSA	3.68116986861176	5.62368144065882	1.94251157204706	3.15445165543661e-29	3.79288760952784e-28
ABHD17C	1.19614183638824	2.44300096729412	1.24685913090588	9.79819114604639e-23	2.73427648948169e-22
ARL3	2.20247132094118	3.59764874782353	1.39517742688235	7.08027838639539e-29	6.142971570858e-28
LINGO1	1.33522413292941	3.682824853	2.34760072007059	8.28191196231844e-24	2.53267046406303e-23
SFXN1	2.01174417582353	3.34599106308235	1.33424688725882	2.48266637384739e-28	1.66561906056194e-27
ZNRF1	3.46227709343529	2.12807643642353	-1.33420065701176	2.48303885954782e-28	1.66561906056194e-27
CEP19	0.702069746117647	2.29412168925882	1.59205194314118	2.13998172830653e-29	3.749047774597e-28
CLDN7	2.32433466778824	1.27044662667059	-1.05388804111765	1.3356685512825e-18	2.86984277081116e-18
YWHAB	5.88396399178824	7.01495047451765	1.13098648272941	1.11619313225914e-26	4.87768917132457e-26
LCP2	3.75112091589412	2.20819663675294	-1.54292427914118	7.7499511745924e-25	2.61148367047365e-24
DBF4	1.45183043237647	2.93164637642353	1.47981594404706	1.63647373175029e-28	1.19057672014733e-27
LONRF1	4.12044746517647	1.87214891976471	-2.24829854541176	1.81659768961273e-28	1.29401867682039e-27
ORAI2	2.10573510003529	3.59662947164706	1.49089437161176	4.62824177229478e-28	2.8124837152458e-27
GNL3L	1.41889973203529	4.77518548483529	3.3562857528	2.13998172830653e-29	3.749047774597e-28
TLDC2	2.34537796234118	0.699117606823529	-1.64626035551765	3.7620323480514e-28	2.35833264089614e-27
ZNF337	3.10623985310588	0.947459900058824	-2.15877995304706	2.13998172830653e-29	3.749047774597e-28
ERH	5.18460971277647	7.41044474245882	2.22583502968235	2.13881387672019e-29	3.749047774597e-28
PIGP	3.54600726848235	2.15399589045882	-1.39201137802353	3.04302582218898e-27	1.48538557187944e-26
EFNB3	0.700348585847059	1.85682631111765	1.15647772527059	2.68052894279695e-12	4.39563082474944e-12
TM6SF1	2.3633315166	1.19550419730588	-1.16782731929412	1.21007320524365e-23	3.65316697971131e-23
CPN2	0.130906360764706	2.58063549312941	2.44972913236471	7.59623829295462e-26	2.89410851289081e-25
MT1X	8.29829468022353	4.60120833467059	-3.69708634555294	1.34393441030024e-26	5.76497183280602e-26
EIF4E	3.7914888634	2.31808767575294	-1.47340118764706	2.13981485455031e-29	3.749047774597e-28
CBX7	4.293189747	1.29409149652941	-2.99909825047059	2.13998172830653e-29	3.749047774597e-28
DIAPH3	0.179928374117647	1.97125006112941	1.79132168701176	4.81349989470735e-29	4.70054401272741e-28
RUFY2	2.64495480329412	1.61054631058824	-1.03440849270588	2.48285260993901e-28	1.66561906056194e-27
IFRD1	4.67958059494118	3.19034707108235	-1.48923352385882	9.60794008590923e-27	4.24603962931515e-26
C1QTNF5	4.74974330278823	0.00184109510941176	-4.74790220767882	2.13981485455031e-29	3.749047774597e-28
PLK1	0.846345652282353	4.09812898892941	3.25178333664706	2.13981485455031e-29	3.749047774597e-28
CHMP4B	5.69446421112941	6.73328124069412	1.03881702956471	1.20473226076454e-25	4.46839321413396e-25
SH3BP2	4.00958184662353	2.94221959683529	-1.06736224978824	1.97340866762079e-24	6.40842933311106e-24
HERPUD1	5.71004267776471	4.69640792604706	-1.01363475171765	2.70182017523329e-22	7.30776821081278e-22
HPDL	0.248570414188235	2.00003879167059	1.75146837748235	2.22147990175677e-26	9.13679701725151e-26
OGG1	3.23094367817647	2.07985949807059	-1.15108418010588	1.7578181450842e-26	7.35573635388354e-26
DTX4	2.61819110038824	4.32249569684706	1.70430459645882	1.21179210369245e-17	2.48214328121684e-17
DGKZ	4.63167702908235	3.58676343381176	-1.04491359527059	8.66929730449912e-26	3.27288319211527e-25
FAM78A	1.16919776069412	2.79527020814118	1.62607244744706	1.76469740681222e-27	9.05630703550162e-27
ZNHIT2	2.20330465989412	3.45564695611765	1.25234229622353	1.58989849554891e-26	6.71208766653103e-26
HDDC2	4.83083933941176	3.24850269510588	-1.58233664430588	3.36869672751581e-27	1.63017965994713e-26
TPK1	1.97503958464706	0.846944517058824	-1.12809506758824	7.74944536784786e-25	2.61148367047365e-24
CCDC194	0.247667034058824	1.38056411167059	1.13289707761176	4.3123709353272e-18	8.99187792804823e-18
DYNLT3	3.37801044834118	4.48126026954118	1.1032498212	8.79369193566209e-21	2.15590750593896e-20
OPRL1	0.593852989176471	1.63280183325882	1.03894884408235	1.16658100571238e-25	4.33188515031413e-25
MRPS10	3.33536756724706	5.57383859807059	2.23847103082353	2.13948114485683e-29	3.749047774597e-28
FKBP5	6.01793869783529	3.67188997530588	-2.34604872252941	8.2911939047553e-21	2.03613875784762e-20
TNFSF10	4.55933766837647	2.70437513669412	-1.85496253168235	4.68135237345925e-19	1.02964734744587e-18
KRT14	1.57874108072941	0.399182170952941	-1.17955890977647	1.47211038233039e-18	3.15310751634627e-18
CASP3	2.73045945141176	4.30203620362353	1.57157675221177	8.14391404698645e-29	6.81165802148012e-28
COMT	5.51546518948235	4.48911776591765	-1.02634742356471	4.40187515537285e-22	1.17360761285071e-21
AMDHD2	3.61929996087059	2.42399738050588	-1.19530258036471	3.97976132040449e-26	1.57898187353936e-25
C11orf96	6.77822431697647	3.50181593537647	-3.2764083816	1.8255627171069e-27	9.34618237740641e-27
NUS1	2.75840763525882	4.0563569534	1.29794931814118	6.09644584559057e-28	3.5707849631928e-27
PAPSS1	3.46976400609412	5.14520949155294	1.67544548545882	7.59393212573794e-29	6.44966034326788e-28
STEAP1B	0.584912655482353	2.79951769832941	2.21460504284706	6.9410499496738e-22	1.82654883894655e-21
TMEM88	3.61992759012941	1.91911303574118	-1.70081455438824	2.06175696225969e-19	4.62594470178588e-19
NOTUM	0.0723426636	3.24507169735294	3.17272903375294	2.23724905785626e-28	1.52868164484451e-27
KIF3C	1.44205182776471	2.92226545983529	1.48021363207059	4.48679011824069e-29	4.50356623965053e-28
C9orf40	1.64298102801176	3.19980131964706	1.55682029163529	3.16408356867878e-28	2.03790884720919e-27
PRR5L	1.53657502942353	2.84990475601176	1.31332972658824	7.41758047138416e-23	2.08971527220047e-22
SOST	0.0404498435294118	3.3169226758	3.27647283227059	2.7024490870897e-22	7.30776821081278e-22
AGAP5	1.89711436243529	0.305195051258824	-1.59191931117647	2.13981485455031e-29	3.749047774597e-28
SLC2A3	5.69107748647059	3.50456409815294	-2.18651338831765	3.27742309588081e-18	6.88580968447195e-18
TRIOBP	4.69816361888235	1.84869925214118	-2.84946436674118	2.13998172830653e-29	3.749047774597e-28
S100A13	7.01405368111765	5.49396290418824	-1.52009077692941	9.24542151548247e-22	2.41424882640607e-21
PSMD6	4.84387843144706	3.23634800031765	-1.60753043112941	2.13981485455031e-29	3.749047774597e-28
NRSN2	3.21674167074118	4.64510275135294	1.42836108061176	2.54988354276357e-24	8.17870983873534e-24
FBLL1	0.124996710588235	1.24832012071765	1.12332341012941	1.11289822857144e-20	2.70826335715812e-20
PIK3IP1	4.56878044009412	2.26196839594118	-2.30681204415294	7.75726677754383e-28	4.36729275216106e-27
GLUL	8.99350612427059	5.3511350274	-3.64237109687059	2.83535826526958e-29	3.7586194777553e-28
PLXND1	6.36751707781176	5.25277845549412	-1.11473862231765	4.07342025718109e-21	1.02122682184703e-20
GOLGA8B	4.28080728316471	0.779245522552941	-3.50156176061176	2.21681181215037e-29	3.749047774597e-28
KCTD12	4.79567408525882	5.91053510035294	1.11486101509412	2.09789564195246e-12	3.45230437520791e-12
PHLDA3	5.84432587434118	3.56510637356471	-2.27921950077647	1.41368794587903e-26	6.04271047987193e-26
ADAMTS9	3.98583731270588	2.87767631995294	-1.10816099275294	1.95401472331996e-08	2.77353068105359e-08
CNTN3	1.46778309715294	0.446385048928235	-1.02139804822471	1.03033565080947e-17	2.1161604253274e-17
TESC	2.38196396357647	0.950112609011765	-1.43185135456471	3.67143036286212e-25	1.28795489073222e-24
TUBE1	3.20793403269412	1.45530443249412	-1.7526296002	1.75451587489266e-28	1.2609489156512e-27
RBM23	4.20494425717647	3.19166535691765	-1.01327890025882	1.6748084614761e-25	6.12114325842746e-25
HSBP1L1	3.2419609808	2.10641514667059	-1.13554583412941	7.58858259035882e-21	1.87242585904021e-20
CFI	3.86475938392941	2.60716274370588	-1.25759664022353	8.77425216308856e-10	1.31259054157392e-09
MFSD6	2.89057317955294	1.73278287478824	-1.15779030476471	2.45556727873039e-26	1.00332755701181e-25
DNAJC10	3.83528131957647	2.61848361534118	-1.21679770423529	9.20963853207138e-28	5.08498702779948e-27
ELOVL7	2.25619390104706	0.273840163741176	-1.98235373730588	3.39107081375804e-28	2.15755649056315e-27
ANXA8	1.64656102277647	0.166790056082353	-1.47977096669412	1.57287061973473e-08	2.24155348942163e-08
DCHS1	2.41457103868235	3.55070388425882	1.13613284557647	2.59951494023734e-14	4.60608787007369e-14
OPTN	5.41074984521176	3.83491319954118	-1.57583664567059	5.79238188044111e-27	2.66175974484646e-26
HYAL3	0.933075550211765	2.30199557077647	1.36892002056471	9.26149136179503e-26	3.48253442005866e-25
FAM107B	3.91194645718824	2.85527434208235	-1.05667211510588	2.16515726060108e-23	6.39550551346049e-23
STX16-NPEPL1	2.25446574575294	0.322897732272941	-1.93156801348	1.1153842441401e-28	8.72679201047216e-28
PDLIM1	6.94227523595294	4.94719578638824	-1.99507944956471	1.91040689212052e-26	7.93067942996423e-26
SBK1	0.123301096294118	1.40560954247059	1.28230844617647	3.48600747265573e-27	1.68289592059695e-26
MTPN	4.45563821671765	6.07970133669412	1.62406311997647	7.07756955209898e-29	6.142971570858e-28
UBE2F	4.06337189527059	3.00739509782353	-1.05597679744706	4.6021284745202e-24	1.44044964012062e-23
BICDL1	1.44044562030588	0.337842375505882	-1.1026032448	7.96103780267484e-13	1.3293641731482e-12
B4GALT5	3.42522109711765	4.85171202437647	1.42649092725882	6.65497381516676e-26	2.55612012346112e-25
NDUFA6	4.74416822637647	6.06628718697647	1.3221189606	7.34972990934635e-26	2.80781269356452e-25
DLX5	0.818474191258823	5.21325602210588	4.39478183084706	4.48644426810829e-29	4.50356623965053e-28
S1PR1	5.6261452764	4.29908047430588	-1.32706480209412	4.94333838094591e-18	1.02812561576614e-17
CUL7	2.47966136547059	4.50848857978824	2.02882721431765	1.15490805621014e-28	8.97007819112596e-28
TTYH2	1.9126498718	3.18489802651765	1.27224815471765	7.48626736655522e-22	1.96650971825609e-21
IL21R	0.186224816458824	1.7924654516	1.60624063514118	2.16107880586805e-28	1.48915724118004e-27
SLX1B	2.50675242903529	0.0991600431364706	-2.40759238589882	2.13998172830653e-29	3.749047774597e-28
ZNF79	1.17300625429412	2.22941664003529	1.05641038574118	3.76284126531863e-29	4.11838865568919e-28
PLIN5	4.15251114563529	0.105674609915294	-4.04683653572	2.13998172830653e-29	3.749047774597e-28
FAM214A	4.61513754987059	2.25906500383529	-2.35607254603529	2.83866228909428e-29	3.7586194777553e-28
INAFM1	3.57346159462353	5.27471681344706	1.70125521882353	3.73149637981399e-25	1.30835586794558e-24
VPS13D	3.54576329549412	2.40176965563529	-1.14399363985882	1.11529949894492e-28	8.72679201047216e-28
GATA6	1.96652135608235	0.420245763011765	-1.54627559307059	3.7808686231041e-22	1.01279343218388e-21
MGAT5	2.07308394044706	4.26862194932941	2.19553800888235	2.13981485455031e-29	3.749047774597e-28
HSPB8	4.20353391556471	2.66949391027059	-1.53404000529412	1.60381659334803e-10	2.46557536359649e-10
DENND3	5.11810027716471	1.21862558836471	-3.8994746888	2.13998172830653e-29	3.749047774597e-28
MDFI	3.08482861205882	7.28344506062353	4.19861644856471	5.05816057304152e-27	2.36148185057605e-26
NNMT	8.090600117	5.46700237583529	-2.6235977411647	1.46705697942972e-25	5.38631427133288e-25
RING1	4.12470775248235	5.83531194176471	1.71060418928235	2.83866228909428e-29	3.7586194777553e-28
LEO1	2.24922957023529	3.78475041348235	1.53552084324706	1.2116963850798e-27	6.47009953515115e-27
GTSE1	0.386095913929412	3.49140884974118	3.10531293581176	2.13981485455031e-29	3.749047774597e-28
POLE2	0.830095015682353	2.51708917083529	1.68699415515294	2.13981485455031e-29	3.749047774597e-28
TRIM59	0.410078201752941	1.63671919488235	1.22664099312941	6.41106896999225e-27	2.9279581004069e-26
POLN	1.39492358041176	0.306873583823529	-1.08804999658824	4.89196098274993e-27	2.28758948423866e-26
CX3CL1	4.53722911364706	2.63835096595294	-1.89887814769412	7.81626581173182e-21	1.92676440814585e-20
GZF1	2.01571591881176	3.06559622841176	1.0498803096	7.03199236747257e-25	2.38481564288003e-24
ACKR2	1.76788840644706	0.520061499529412	-1.24782690691765	3.671673317163e-25	1.28795489073222e-24
HPS1	4.43443451832941	3.30664810507059	-1.12778641325882	4.93928373003726e-26	1.93334398883337e-25
SMC3	3.30137139445882	4.62937434084706	1.32800294638824	3.27599440068524e-28	2.0939140681504e-27
RIPK2	2.54306044008235	3.66259273445882	1.11953229437647	2.63315740062983e-24	8.42499602057093e-24
NEIL3	0.0659614689176471	2.10731888867059	2.04135741975294	7.59393212573794e-29	6.44966034326788e-28
LILRA6	2.25784273424706	0.835565933705882	-1.42227680054118	8.14024562072319e-23	2.28705320733267e-22
RND3	3.9848848766	4.98557837221176	1.00069349561177	1.51061495951347e-13	2.60247004035471e-13
MGST1	8.17600367152941	1.60048643121176	-6.57551724031765	2.13898067485033e-29	3.749047774597e-28
RAB32	3.9849414184	5.52559660651765	1.54065518811765	1.0990619215784e-26	4.80436039857276e-26
NBDY	3.36037559044706	4.90536855457647	1.54499296412941	1.91107784595715e-24	6.216338034925e-24
HNF4G	0.0412678578341176	1.12866404117647	1.08739618334235	7.24191023049898e-28	4.12979183515815e-27
RETREG3	3.36299687007059	4.67205281476471	1.30905594469412	3.38532377247876e-29	3.9019903610471e-28
HS2ST1	2.14711951502353	3.82272537578824	1.67560586076471	3.89432243554983e-28	2.4268169533506e-27
LRRC42	3.01646046732941	4.34571793385882	1.32925746652941	7.86265236306299e-29	6.63414976809682e-28
CD302	4.06493300661176	1.65803022470588	-2.40690278190588	2.29673611382191e-29	3.749047774597e-28
YTHDF3	3.22838998183529	4.42000258792941	1.19161260609412	9.52970505409684e-28	5.23885659593783e-27
UQCRC2	5.97887026744706	4.77888675775294	-1.19998350969412	7.11532079616732e-28	4.07086740578048e-27
DFFA	2.58860219352941	4.87275701890588	2.28415482537647	2.21681181215037e-29	3.749047774597e-28
HLA-DMA	5.57606940316471	4.33554553861176	-1.24052386455294	5.52620287603158e-13	9.28106520801624e-13
C1orf216	2.42562782064706	3.87299435150588	1.44736653085882	3.89763840732024e-29	4.17906735606658e-28
AC010132.3	2.32393650071765	0.0492295672788235	-2.27470693343882	2.13998172830653e-29	3.749047774597e-28
SSNA1	4.72532537989412	5.76155497944706	1.03622959955294	2.8064394429541e-24	8.96913779807129e-24
SMIM10	2.92092610554118	4.22728898282353	1.30636287728235	9.0064419001279e-20	2.06451541244566e-19
ZFP69	1.05749134163529	2.29191553868235	1.23442419704706	1.94737285630308e-28	1.37218125453657e-27
DST	5.79315794465882	3.00035189496471	-2.79280604969412	2.83822153719932e-29	3.7586194777553e-28
DNHD1	2.62407057134118	0.861027944352941	-1.76304262698824	2.13981485455031e-29	3.749047774597e-28
KLHDC10	2.56026764975294	3.67673581547059	1.11646816571765	1.38922877543732e-27	7.32205752069853e-27
XPR1	2.12399139676471	3.68968357955294	1.56569218278824	8.38714837593451e-26	3.17533485856028e-25
PTPN22	0.868344432835294	2.134100449	1.26575601616471	5.54168993016062e-19	1.21471784876447e-18
TMBIM1	6.63725311894118	4.78297151727059	-1.85428160167059	7.3355147400503e-27	3.30480744111317e-26
ACTG1	9.13018147297647	10.7121380837765	1.5819566108	7.48211344062997e-29	6.41839693707174e-28
FAM171A1	2.64747807232941	4.16169611154118	1.51421803921176	2.7387752411785e-23	8.0069553335415e-23
FAHD2A	3.66540240378824	2.58921216931765	-1.07619023447059	1.287647430984e-25	4.75180080258812e-25
TXLNA	3.50541658649412	5.58209721431765	2.07668062782353	2.29602059262402e-29	3.749047774597e-28
SLC10A6	1.38464553477647	0.366647565482353	-1.01799796929412	3.01901379200694e-25	1.07108882680402e-24
DPM3	5.08483773118824	6.41318944251765	1.32835171132941	6.24160065341844e-22	1.64619060963113e-21
B4GALNT1	1.0466826756	2.54099887287059	1.49431619727059	1.13277297750245e-19	2.58092774754303e-19
CDC5L	2.46229580376471	4.63385233162353	2.17155652785882	2.13981485455031e-29	3.749047774597e-28
WT1	1.11601102845882	0.08324015056	-1.03277087789882	0.0171907957251041	0.0192145631702507
MGME1	2.27730591301176	4.36999255921176	2.0926866462	3.04588918867482e-29	3.79288760952784e-28
UPK3BL1	4.06810608171765	0.831549766976471	-3.23655631474118	2.74025149055792e-29	3.7586194777553e-28
ARID5B	3.89314213861176	2.87772295384706	-1.01541918476471	6.67391416249028e-18	1.38108462513081e-17
PPP1CA	5.09503276935294	6.26589436592941	1.17086159657647	1.30465078727921e-28	9.89583043137932e-28
RFC3	1.72604644237647	3.142055275	1.41600883262353	1.47419316102228e-28	1.09342932533072e-27
IL17RE	2.56536951374118	0.979552632388235	-1.58581688135294	4.27227151864378e-27	2.02758597732439e-26
PHF6	1.77499521891765	2.86723566449412	1.09224044557647	9.04553800560559e-29	7.41127832643603e-28
SMARCC1	2.85038978671765	4.54154321312941	1.69115342641176	3.15542983511227e-29	3.79288760952784e-28
INO80B	3.75569278589412	2.23324438143529	-1.52244840445882	1.0568058304031e-25	3.94565820126775e-25
ARHGAP17	5.05277606881176	3.29781629745882	-1.75495977135294	2.73982578433426e-29	3.7586194777553e-28
BASP1	3.74467712172941	6.92000214231765	3.17532502058824	1.21618224828052e-22	3.36826883440122e-22
TM9SF4	3.65863390947059	4.8212453764	1.16261146692941	2.94057897461421e-29	3.76608669237073e-28
RBPMS	6.99081353112941	1.46258998434118	-5.52822354678823	2.13898067485033e-29	3.749047774597e-28
ANP32B	6.07908473216471	7.14565320864706	1.06656847648235	1.17881011156526e-24	3.90587832464665e-24
ZNF281	1.51923874498824	3.51967405298824	2.000435308	3.04588918867482e-29	3.79288760952784e-28
DPY19L2	3.02551025998824	1.38478511003529	-1.64072514995294	6.55285678379494e-23	1.85208840270307e-22
NMNAT1	1.46005442469412	2.7656614956	1.30560707090588	2.01606868956107e-28	1.40550274646814e-27
PPIL1	2.37903167436471	5.18217556834118	2.80314389397647	2.29655721327356e-29	3.749047774597e-28
PRKCH	3.76814660067059	1.90624289134118	-1.86190370932941	3.26786536264242e-29	3.84787135401306e-28
DLX2	0.0181892646705882	1.63318773054118	1.61499846587059	2.21663904180927e-29	3.749047774597e-28
ETFDH	4.07619734858824	2.78919117905882	-1.28700616952941	4.62208068635699e-26	1.81489111023975e-25
CTSG	2.96399664552941	0.7532744681	-2.21072217742941	8.05026696307021e-21	1.98052479768903e-20
TRAFD1	3.32188637061176	4.3945363314	1.07264996078824	5.45634754858725e-26	2.12043299141947e-25
EPB41L3	4.55571922484706	2.03634660950588	-2.51937261534118	5.13282310793876e-28	3.0740805411544e-27
DES	5.16723266856471	2.10317482338824	-3.06405784517647	2.64346022272311e-15	4.88349938055621e-15
BMP4	2.89253491908235	4.59628184163529	1.70374692255294	1.10075187662558e-19	2.50964095634984e-19
PNMA1	3.74998618249412	5.20083537729412	1.4508491948	3.39107081375804e-28	2.15755649056315e-27
COPS9	5.94353309082353	4.73242915187059	-1.21110393895294	2.30485458078555e-23	6.78409811126927e-23
IGSF8	3.50960064237647	4.71068712305882	1.20108648068235	2.05133917686827e-22	5.59715588564941e-22
CHIC2	3.29353178904706	4.29585119177647	1.00231940272941	7.60037795883047e-22	1.99479824657122e-21
SNAI2	3.41739721777647	6.00485655717647	2.5874593394	5.27769075128e-26	2.05712402146145e-25
ACTA2	8.14294799022353	4.97382289904706	-3.16912509117647	1.55595495601707e-23	4.65713653852199e-23
HSD11B1	3.01145949471765	0.362140158423529	-2.64931933629412	4.18209408009603e-29	4.34753607066019e-28
ADH1B	8.94075584085882	0.0930192916694118	-8.84773654918941	2.13781335253054e-29	3.749047774597e-28
LPL	6.92052723281176	4.32999419767059	-2.59053303514118	1.05815735715745e-22	2.94575688833726e-22
ARL17A	2.30004951801176	0.542881784682353	-1.75716773332941	2.21698459553718e-29	3.749047774597e-28
SYT11	1.98333001481176	3.68346091387059	1.70013089905882	4.06023741873281e-27	1.93688886759132e-26
PRIMA1	1.27063594943529	0.197841709789412	-1.07279423964588	5.97026571705059e-23	1.69407063071792e-22
MYH11	5.75985545771765	0.852166856717647	-4.907688601	4.03691379017659e-29	4.26198322028248e-28
ZNF280D	3.77659329918824	1.89475226664706	-1.88184103254118	8.73405875225687e-29	7.23017653198371e-28
CAD	3.11351197401176	4.59584605015294	1.48233407614118	3.76313213663515e-29	4.11838865568919e-28
UBC	9.12713961782353	6.65497252692941	-2.47216709089412	2.73238628740009e-29	3.7586194777553e-28
EPHB2	0.872148773082353	3.08286130304706	2.21071252996471	2.22117083413466e-26	9.13679701725151e-26
P4HA3	0.792048714	2.45374287008235	1.66169415608235	3.2781906013723e-18	6.88580968447195e-18
SDC2	5.3864552852	7.17232344594118	1.78586816074118	2.89763873889507e-24	9.25196482228309e-24
TNFRSF1B	4.77535039595294	3.69631234923529	-1.07903804671765	1.48284973861768e-15	2.76450121925641e-15
NAXE	4.56568174312941	5.7771499872	1.21146824407059	9.89241444352156e-26	3.70603014254961e-25
MSLN	1.53459626448235	0.220642808129412	-1.31395345635294	0.00452304764906631	0.00520772393939676
DHFR	2.21886932249412	3.47758175888235	1.25871243638823	2.87266611619897e-22	7.75625269311708e-22
GPR27	0.344573935764706	1.51889376843176	1.17431983266706	2.74127841675781e-09	4.02036970165747e-09
SNX4	3.11380919724706	4.50665557714118	1.39284637989412	1.32778931591728e-28	1.001184941679e-27
RRAD	4.10709249705882	2.27211553702353	-1.83497696003529	7.6272670594312e-14	1.32940691674949e-13
RBP4	7.47285657917647	3.92575067915294	-3.54710590002353	7.36264879935127e-20	1.6972895220057e-19
TSHR	0.223850166941176	1.27487030405882	1.05102013711765	1.28179060600371e-13	2.21473922908198e-13
LYSMD1	1.75594059076471	3.37048499521176	1.61454440444706	2.29655721327356e-29	3.749047774597e-28
HMGB1	6.99596727689412	5.50089195062353	-1.49507532627059	3.27232683217217e-28	2.0939140681504e-27
CCNF	0.612870107494118	3.30325695784706	2.69038685035294	2.13898067485033e-29	3.749047774597e-28
CD82	3.38318225330588	4.45248468214118	1.06930242883529	1.16444127167187e-09	1.73456266461316e-09
FNDC10	0.599217464870588	2.86955326401176	2.27033579914118	4.72915148207921e-27	2.2182747077775e-26
DEPDC1B	0.212928613058824	1.75096636794118	1.53803775488235	2.13981485455031e-29	3.749047774597e-28
GJB2	0.693999412670588	2.50693447621176	1.81293506354118	3.30976970153019e-15	6.08347448923896e-15
EVA1B	4.33518827370588	6.03925955548235	1.70407128177647	3.10371489483927e-23	9.02186000535975e-23
PPARD	3.23391226685882	4.97166243995294	1.73775017309412	1.19609328440802e-28	9.1998388521518e-28
FZD9	0.366822251752941	1.64626565550588	1.27944340375294	8.02329777522332e-24	2.4575800641377e-23
CCL19	3.11298620187059	0.499594003949412	-2.61339219792118	2.73860830523757e-23	8.0069553335415e-23
MAVS	2.88480395905882	4.47883905689412	1.59403509783529	5.34832006475335e-29	5.03602819852394e-28
RBBP8	2.22342583141176	3.25683431551765	1.03340848410588	1.49237014120135e-20	3.6067148461055e-20
CALCOCO2	6.13434256164706	3.78240695810588	-2.35193560354118	2.1396479934007e-29	3.749047774597e-28
GPR89B	2.55645536705882	1.34292895444706	-1.21352641261176	3.96651643434679e-29	4.24926263713943e-28
FARSB	2.78375452983529	4.66963377636471	1.88587924652941	2.21663904180927e-29	3.749047774597e-28
SLC8A3	0.266740020435294	2.76957741356471	2.50283739312941	2.18104962678549e-22	5.94278521716324e-22
EIF2AK1	3.87705008225882	5.71811194862353	1.84106186636471	2.29655721327356e-29	3.749047774597e-28
TWIST2	4.69717127148235	1.57560271195294	-3.12156855952941	4.95884342571443e-28	2.97900506105556e-27
PLP2	5.62238620522353	7.42217498407059	1.79978877884706	5.42335080397145e-25	1.86621837462549e-24
CYP4F12	2.93266971894118	0.150415141082353	-2.78225457785882	4.33178476588349e-29	4.4061266886858e-28
BICC1	2.55197103468235	3.69338171951765	1.14141068483529	6.02793083295409e-19	1.31939889742565e-18
RCOR2	0.281784756670588	5.27638600176471	4.99460124509412	2.1396479934007e-29	3.749047774597e-28
EIF3C	6.71392174944706	2.47100401965882	-4.24291772978824	2.13848031826232e-29	3.749047774597e-28
DIRAS2	0.0676871126823529	1.10140913837059	1.03372202568824	1.25198071945691e-19	2.84637463136575e-19
KLRK1	1.59626798469412	0.122552121615294	-1.47371586307882	1.00453434234267e-28	8.0663223935563e-28
CYGB	5.23935525181176	3.90018913117647	-1.33916612063529	1.95881174192387e-16	3.77485418943879e-16
P4HA2	3.2200420292	5.15451429123529	1.93447226203529	1.98937736951521e-22	5.43458908520763e-22
DAPK2	3.17686353192941	1.62745596554118	-1.54940756638824	7.77316942544429e-24	2.38469889930925e-23
ANKRD37	3.53065394817647	2.08600877516471	-1.44464517301176	9.00690275256587e-20	2.06451541244566e-19
INAFM2	2.28581072396471	4.86667023471765	2.58085951075294	3.26837171850033e-29	3.84787135401306e-28
NAGS	0.647128294117647	1.91302682342353	1.26589852930588	4.11741832271109e-24	1.29330442056163e-23
AK6	4.37279199528235	3.28596115377647	-1.08683084150588	3.22202109637743e-25	1.13950076725787e-24
ELOA	3.21232507283529	4.63863494955294	1.42630987671765	2.29655721327356e-29	3.749047774597e-28
ATG16L2	3.94298345714118	1.73902985567059	-2.20395360147059	2.74003862943762e-29	3.7586194777553e-28
POLD4	5.45100993730588	3.01756122511765	-2.43344871218824	2.13931430891777e-29	3.749047774597e-28
ZNF706	5.63181181115294	3.51187177072941	-2.11994004042353	1.91354052763396e-28	1.35672104421733e-27
CLIC4	5.80879459002353	6.92233717110588	1.11354258108235	3.38448151053958e-19	7.50638852434754e-19
YAF2	3.16071716209412	1.49582725822353	-1.66488990387059	9.3666068912341e-29	7.61567613707432e-28
TCEAL9	5.04006768643529	6.300845237	1.26077755056471	6.74271413108277e-21	1.67033674411233e-20
PHF23	3.29830965329412	4.38095522232941	1.08264556903529	5.82944499196375e-26	2.25676704122091e-25
HAUS2	2.54558642695294	3.62604478949412	1.08045836254118	4.18346940691985e-26	1.65512168553072e-25
RPUSD1	2.71726987	3.82144537414118	1.10417550414118	4.32097250343137e-25	1.50339096682284e-24
CEP63	3.37686971928235	2.11064171227059	-1.26622800701176	6.1541396770452e-29	5.55048262967232e-28
NOSTRIN	4.68483755978824	1.20784644723529	-3.47699111255294	2.13998172830653e-29	3.749047774597e-28
PDHA1	5.77903937747059	4.62764398429412	-1.15139539317647	4.47113747322574e-26	1.75953846352209e-25
ZMAT1	2.70797960105882	0.410195310952941	-2.29778429010588	2.13998172830653e-29	3.749047774597e-28
XRCC2	0.182965319129412	2.24789866296471	2.06493334383529	2.13981485455031e-29	3.749047774597e-28
FAM111B	0.1383742238	2.86285474268235	2.72448051888235	4.33178476588349e-29	4.4061266886858e-28
MAGT1	3.3006335814	5.48347415443529	2.18284057303529	2.13998172830653e-29	3.749047774597e-28
SDF2L1	3.49861172247059	5.78154844235294	2.28293671988235	5.13244261705369e-28	3.0740805411544e-27
ATG12	4.23300554298824	2.91460313112941	-1.31840241185882	3.76147178501169e-28	2.35833264089614e-27
RPL21	8.67832473974118	7.56763577464706	-1.11068896509412	1.26551832475689e-21	3.27341987233074e-21
HSF2	2.50588260308235	3.59026658787059	1.08438398478824	2.66128517961661e-22	7.20499414556674e-22
COL4A6	1.19655824697647	0.113129777682353	-1.08342846929412	9.60794008590923e-27	4.24603962931515e-26
MSX1	2.96066936781176	4.61991547527059	1.65924610745882	4.55166032000831e-19	1.00187751513238e-18
CAB39L	3.33565001771765	1.39196850705882	-1.94368151065882	2.48285260993901e-28	1.66561906056194e-27
MMP14	6.08830271850588	9.80161837525882	3.71331565675294	8.12900194917384e-29	6.81165802148012e-28
PRAME	0.125838359164706	2.61410990530588	2.48827154614118	6.12505873075354e-13	1.02679293599543e-12
NPIPA8	1.75080457502353	0.132706809861176	-1.61809776516235	1.23427475112659e-19	2.80798531367134e-19
CYP51A1	2.84423511494118	1.50969044830588	-1.33454466663529	3.86180616377543e-23	1.11403262090707e-22
NPIPA7	2.29861451977647	0.0827667258858824	-2.21584779389059	2.13998172830653e-29	3.749047774597e-28
CD81	8.51200732462353	6.23097183641176	-2.28103548821176	2.12882901585871e-29	3.749047774597e-28
PAFAH2	1.76577980638824	3.06572808090588	1.29994827451765	2.01606868956107e-28	1.40550274646814e-27
HS3ST3B1	0.421744167835294	2.31848875082353	1.89674458298824	1.76548593531264e-23	5.24696205174018e-23
GOLPH3	4.52058901825882	6.10593052427059	1.58534150601177	7.59335161361032e-29	6.44966034326788e-28
CHI3L2	2.38590130635294	1.17832414989412	-1.20757715645882	1.2547872294044e-10	1.93722281887411e-10
RNASEH2A	2.38457454670588	4.86050193262353	2.47592738591765	2.13948114485683e-29	3.749047774597e-28
ABLIM1	5.0368594438	2.5169603884	-2.5198990554	1.76456923130626e-27	9.05630703550162e-27
RRM2	0.549735284541176	4.79352627641176	4.24379099187059	2.13981485455031e-29	3.749047774597e-28
HARBI1	0.834752425352941	2.00122756277647	1.16647513742353	6.31090641871155e-28	3.66450396742742e-27
MOB2	4.57987367371765	3.26500738417647	-1.31486628954118	1.53937360403047e-27	8.02020486769995e-27
CCDC159	3.94839912432941	1.88497024367059	-2.06342888065882	7.07973653924438e-29	6.142971570858e-28
SREK1	4.4904188498	2.36565427217647	-2.12476457762353	2.21646628451292e-29	3.749047774597e-28
MST1	3.64056907092941	1.02970712488235	-2.61086194604706	2.64522690107421e-29	3.749047774597e-28
LPCAT3	4.21289131624706	2.0820557292	-2.13083558704706	4.31887235438747e-28	2.6483866348038e-27
CCL21	4.34735692342353	1.97101166881176	-2.37634525461176	3.38209318926073e-11	5.32416210810264e-11
FAM207A	3.25995479908235	4.64306989987059	1.38311510078824	6.22622676913443e-24	1.92596635102168e-23
RUFY4	0.193661681917647	1.85209931751765	1.6584376356	5.8635144829374e-17	1.16202544006765e-16
VSTM2L	0.315031393047059	1.34241405487059	1.02738266182353	3.2422111868617e-11	5.10630545948735e-11
SDSL	1.50429957455294	2.77187236957647	1.26757279502353	3.95340796784467e-19	8.74172826624729e-19
LYRM9	3.12945630385882	0.663984298223529	-2.46547200563529	2.13981485455031e-29	3.749047774597e-28
CD109	2.19120326823529	4.07864616771765	1.88744289948235	5.60381168266157e-25	1.92442496830521e-24
OSTC	4.90041691542353	6.9906390746	2.09022215917647	2.37896314423915e-29	3.749047774597e-28
SARS2	3.10246443821176	1.78144310912941	-1.32102132908235	3.48550684021931e-27	1.68289592059695e-26
ULBP3	0.541944030035294	2.10398462178824	1.56204059175294	1.3202475287611e-24	4.35239800536196e-24
SMARCA1	3.10582014314118	4.31314277227059	1.20732262912941	1.50858893624086e-23	4.52373303208144e-23
FERMT1	0.222805590176471	1.74513892955294	1.52233333937647	1.76537738632166e-23	5.24696205174018e-23
SCUBE3	0.5019193928	2.33229583102353	1.83037643822353	1.14350367888542e-22	3.17578826022868e-22
CDT1	0.375497251447059	3.89019021647059	3.51469296502353	2.13998172830653e-29	3.749047774597e-28
ECHDC2	6.41535662787059	2.02921651049412	-4.38614011737647	2.13948114485683e-29	3.749047774597e-28
CFD	8.91196898461176	3.93548199189412	-4.97648699271765	2.37766700583152e-29	3.749047774597e-28
PIK3R2	2.48541249067059	0.634631610376471	-1.85078088029412	2.21681181215037e-29	3.749047774597e-28
CDKN1C	5.68751818283529	3.84941275801176	-1.83810542482353	2.02299194743353e-13	3.46828350941931e-13
AGPAT5	1.85791056416471	3.65937046922353	1.80145990505882	7.24244408459186e-28	4.12979183515815e-27
POP1	0.824123701458824	2.31603203234118	1.49190833088235	7.59393212573794e-29	6.44966034326788e-28
FEZ1	3.35652986957647	1.97211688628235	-1.38441298329412	9.97318366218985e-19	2.15707515827869e-18
SPR	3.31612335785882	4.47640553991765	1.16028218205882	2.42193713626007e-18	5.12104113243809e-18
ADAM12	1.62151876121176	4.13633810738824	2.51481934617647	4.53678015489214e-25	1.57607351181498e-24
GPATCH3	2.30845148870588	3.54876036048235	1.24030887177647	2.69211404394846e-29	3.7586194777553e-28
SELENBP1	5.50179080416471	4.03395023727059	-1.46784056689412	2.1320675169188e-17	4.31698276834951e-17
TRAPPC1	5.55529931428235	6.59620228011765	1.04090296583529	7.31382784638409e-15	1.32469165315311e-14
AQP9	1.65992488023529	0.422453496496471	-1.23747138373882	2.85704179594832e-18	6.01901793439674e-18
SEMA3G	4.93154132324706	1.88723011989412	-3.04431120335294	2.48303885954782e-28	1.66561906056194e-27
SLC30A6	2.17203744076471	3.60714047071765	1.43510302995294	2.1396479934007e-29	3.749047774597e-28
KCTD20	3.65192209509412	5.00300535968235	1.35108326458824	8.30775529444386e-28	4.64163920699239e-27
REXO4	2.82597706098824	4.37608447542353	1.55010741443529	1.13139766136585e-27	6.09405935772805e-27
MUS81	4.48655793731765	3.03188324129412	-1.45467469602353	4.62789810530263e-28	2.8124837152458e-27
NFKBIZ	4.02968997469412	1.81670845604706	-2.21298151864706	9.89375514646031e-26	3.70603014254961e-25
ARMH1	1.77889419332941	0.560176024870588	-1.21871816845882	1.52612731684776e-24	4.99981074299179e-24
ARID5A	4.74911717642353	3.43757694204706	-1.31154023437647	6.56499578712491e-20	1.5180097504058e-19
RAB10	4.28313837908235	5.76419738896471	1.48105900988235	2.29619945267558e-29	3.749047774597e-28
FZD5	1.322094292	2.98697770777647	1.66488341577647	1.27373126052161e-22	3.52509696539344e-22
CD163	5.99440391332941	3.24384168865882	-2.75056222467059	2.11904012463723e-20	5.05538669991547e-20
TUBA8	1.93606116621176	0.415289248376471	-1.52077191783529	1.19609328440802e-28	9.1998388521518e-28
CSTA	3.17854807624706	1.55242415157647	-1.62612392467059	9.53415890257391e-22	2.48680071509124e-21
GPC1	4.06157860475294	6.35273011688235	2.29115151212941	7.06864079667914e-24	2.17378169693024e-23
DHCR24	4.05400637444706	5.10756327863529	1.05355690418824	8.27291189380187e-10	1.23853949412839e-09
DDX19B	3.88492824984706	2.47682958570588	-1.40809866414118	1.07720274376934e-28	8.48560573357079e-28
NCBP3	3.80042499231765	2.53910579554118	-1.26131919677647	2.66132881310145e-28	1.76190777466982e-27
GTF2H3	2.43732943671765	3.63336363030588	1.19603419358824	2.46430245158473e-29	3.749047774597e-28
D2HGDH	3.76908655018824	2.34851911470588	-1.42056743548235	5.27805239290366e-26	2.05712402146145e-25
NDC1	1.53356187745882	3.88559010503529	2.35202822757647	2.13998172830653e-29	3.749047774597e-28
MAP1LC3A	5.29609753881176	3.85775030767059	-1.43834723114118	8.02379876319884e-24	2.4575800641377e-23
FTSJ1	3.81025850344706	5.01236046052941	1.20210195708235	2.35750910599312e-27	1.18099733516838e-26
C11orf58	5.79688136078824	4.38011009681176	-1.41677126397647	2.21560269366893e-29	3.749047774597e-28
ENC1	1.27402304830588	3.67834860663529	2.40432555832941	1.58050184997167e-28	1.15785371219197e-27
FAM114A1	3.68769561615294	5.1955617568	1.50786614064706	8.54771293240822e-24	2.61120116323448e-23
NDP	0.152090942564706	1.60466886351765	1.45257792095294	7.53076642715663e-24	2.31292438366661e-23
HSF4	4.63465832175294	1.60782287704706	-3.02683544470588	6.1541396770452e-29	5.55048262967232e-28
RFC4	2.48312954712941	3.61607213388235	1.13294258675294	9.57147731108901e-26	3.59539042080279e-25
CCR1	1.75182016914118	3.67349897338824	1.92167880424706	8.8754244972203e-18	1.82606350721101e-17
CPNE2	4.71167284045882	3.37655503122353	-1.33511780923529	1.91107784595715e-24	6.216338034925e-24
CCDC107	5.280181315	3.01367065307059	-2.26651066192941	4.33178476588349e-29	4.4061266886858e-28
PPP1R14C	0.300187325082353	2.04106379892941	1.74087647384706	1.25162423307276e-20	3.03721860599063e-20
FGF2	2.61668893685882	0.388047175258824	-2.2286417616	1.15508347461508e-28	8.97007819112596e-28
RNF144A	2.39102409971765	4.17717027624706	1.78614617652941	1.71085794148322e-23	5.09234722003961e-23
LBP	2.22402465924706	0.797770656658824	-1.42625400258824	1.17019705760465e-12	1.94148908333316e-12
XPO5	2.96747359865882	4.1088428898	1.14136929114118	2.13159648340708e-23	6.29909075206698e-23
SORBS3	6.83231201163529	4.68031902412941	-2.15199298750588	7.58986944299067e-29	6.44966034326788e-28
ELF4	2.75856034502353	4.2150356882	1.45647534317647	2.37494124921418e-26	9.71544072854392e-26
ELP2	4.46917178832941	3.1719236048	-1.29724818352941	1.15499576218905e-28	8.97007819112596e-28
PKM	6.69464302591765	7.99139990058824	1.29675687467059	1.32447659869545e-19	3.00620177598465e-19
SPATA5	0.857409444658824	2.09478357517647	1.23737413051765	2.74003862943762e-29	3.7586194777553e-28
UQCRHL	1.17485896122353	2.65731125472941	1.48245229350588	1.14350367888542e-22	3.17578826022868e-22
FADS3	6.09997974364706	2.72328418071765	-3.37669556292941	2.13931430891777e-29	3.749047774597e-28
UBE2QL1	0.601663623505882	2.64617672784706	2.04451310434118	4.24010585503897e-23	1.21938242323272e-22
IGFBP3	6.98822495294118	5.98303322725882	-1.00519172568235	1.92456270269456e-09	2.84260776715449e-09
ARHGEF7	4.98941109232941	2.84049590904706	-2.14891518328235	3.04588918867482e-29	3.79288760952784e-28
GZMA	1.39698843429412	2.42347313115294	1.02648469685882	2.56527407389753e-06	3.37286675550546e-06
FUCA1	3.31126499542353	4.34646718154118	1.03520218611765	4.49919123588052e-17	8.97412983835084e-17
ADCY5	3.18939617781176	0.3686822284	-2.82071394941176	4.33145067929624e-29	4.4061266886858e-28
NCAPG2	1.55909471970588	3.59721417317647	2.03811945347059	2.46449420928963e-29	3.749047774597e-28
ATG4C	1.69760104371765	3.14518265304706	1.44758160932941	2.64502130826894e-29	3.749047774597e-28
CLDN5	7.10810255152941	3.46360842298824	-3.64449412854118	9.69676386149642e-29	7.82610205979548e-28
FEM1B	2.9480967396	3.96845242550588	1.02035568590588	6.87978582928452e-26	2.63619221351062e-25
CENPK	0.652141881458824	2.04906130848235	1.39691942702353	1.37508619432686e-28	1.03101342204431e-27
ZEB2	4.65396052287059	3.38114482325882	-1.27281569961176	1.30003846384459e-26	5.59750831131436e-26
NECTIN1	1.37867290134118	3.721940213	2.34326731165882	3.04324485364242e-27	1.48538557187944e-26
ANGEL2	3.29369368310588	2.23173204842353	-1.06196163468235	7.34922926671692e-26	2.80781269356452e-25
PDK2	4.34456037116471	2.77781491096471	-1.5667454602	2.92183115519697e-25	1.03775482647799e-24
PLPP3	6.07299743171765	3.78805268671765	-2.284944745	3.51015600351466e-28	2.2241886070252e-27
MYMX	1.95316210462353	0.519092825221177	-1.43406927940235	2.41637380213127e-23	7.10231295083281e-23
FBLN2	6.02434865003529	4.47313028276471	-1.55121836727059	1.36694108953568e-11	2.18394291738682e-11
NMNAT3	1.93699453772941	0.543442388564706	-1.39355214916471	6.19817962865014e-27	2.83735580699742e-26
TNIK	0.988804624129412	2.38757045949412	1.39876583536471	8.98116301105394e-27	3.99021680877298e-26
ITGA3	3.8291340508	2.07659918541176	-1.75253486538824	1.25440318698443e-22	3.47230773008569e-22
PNPLA2	8.51973620228235	4.41186243682353	-4.10787376545882	2.13764664258886e-29	3.749047774597e-28
ARHGEF4	1.9530807494	0.592253572352941	-1.36082717704706	2.30978097029224e-19	5.16888055970432e-19
PRKAB2	2.61079552163529	3.61227241902353	1.00147689738824	3.76034104251211e-18	7.87078874989043e-18
ZNF410	3.91299453124706	1.06676619785882	-2.84622833338824	2.1396479934007e-29	3.749047774597e-28
ZNF543	0.843506026741176	2.19982400787059	1.35631798112941	2.64502130826894e-29	3.749047774597e-28
MAN1A1	4.65365220516471	3.06408408338824	-1.58956812177647	1.39248567058646e-18	2.98658307842909e-18
TRIM38	2.12805058495294	3.3812483828	1.25319779784706	1.05630203376298e-27	5.72191843244811e-27
ZNF883	0.511183984047059	2.12983621747059	1.61865223342353	5.02155459934591e-26	1.96485007201043e-25
TMEM14B	4.99277335594118	3.76059485561176	-1.23217850032941	3.25717409947264e-27	1.57910660750283e-26
TK1	1.04335874947059	5.8097702186	4.76641146912941	2.13981485455031e-29	3.749047774597e-28
SP100	5.36320779652941	2.44070136811765	-2.92250642841176	3.15518526265266e-29	3.79288760952784e-28
SLC9B2	2.41616787488235	4.25668924109412	1.84052136621176	9.97270231078531e-19	2.15707515827869e-18
ZBTB16	4.40491162594118	0.592789700105882	-3.81212192583529	2.55347289605279e-29	3.749047774597e-28
GUK1	7.19348540207059	5.60217839321176	-1.59130700885882	5.34256716751523e-29	5.03602819852394e-28
DDX5	7.86865019876471	6.68415570312941	-1.18449449563529	9.06738263232043e-26	3.41423365289051e-25
HSPB2	3.72771077151765	1.26336551055529	-2.46434526096235	4.41947982904304e-27	2.09092695850738e-26
GIPR	2.1531788108	1.02935958549412	-1.12381922530588	1.62053374091857e-13	2.78877297904217e-13
NUDT4B	1.67822484502353	0.143422251817647	-1.53480259320588	4.03722550395241e-29	4.26198322028248e-28
CLK1	6.66144111401176	3.98344331030588	-2.67799780370588	6.37178631063736e-29	5.70718642609757e-28
MSI1	0.178849635470588	1.62122844797647	1.44237881250588	5.6106704857581e-23	1.59600435529844e-22
TBC1D8B	0.900411629729412	1.93294423111765	1.03253260138824	3.10260928622145e-18	6.52400917488218e-18
EMX2	2.08984006781176	0.977090336552941	-1.11274973125882	5.04233406654201e-11	7.89327643551643e-11
SYNPO2	4.40307081869412	0.844662422117647	-3.55840839657647	3.7866728976642e-26	1.50368074028428e-25
ACSF3	3.09351495964706	1.95444375421176	-1.13907120543529	5.69107897426825e-28	3.36913513882777e-27
NCAPD2	2.46954965956471	5.02734281496471	2.5577931554	2.13981485455031e-29	3.749047774597e-28
MRM1	1.38032015803529	2.48817700827059	1.10785685023529	5.63983879617434e-26	2.18630571148129e-25
ITPKA	0.218725279411765	2.09549285957647	1.87676758016471	5.7372099248755e-29	5.27522774220755e-28
CIDEC	7.7833740328	0.157540762722353	-7.62583327007765	2.13864709119115e-29	3.749047774597e-28
SLC31A2	3.79779781484706	1.1451751542	-2.65262266064706	3.50724133182428e-29	3.96840008876084e-28
PGM2L1	0.7793679136	2.10329386635294	1.32392595275294	4.95810784988549e-28	2.97900506105556e-27
CDK5	1.87733153003529	3.55190173511765	1.67457020508235	6.31044017685432e-28	3.66450396742742e-27
NACA	9.19023304223529	5.86307332105882	-3.32715972117647	2.12600819190977e-29	3.749047774597e-28
ACSF2	4.57768199358823	2.44999524095294	-2.12768675263529	1.19609328440802e-28	9.1998388521518e-28
MRPL53	4.74384285036471	3.18661663471765	-1.55722621564706	7.75726677754383e-28	4.36729275216106e-27
KATNBL1	3.65444051805882	2.08857275978824	-1.56586775827059	2.46487776806493e-29	3.749047774597e-28
C1RL	4.50618968587059	2.22295491705882	-2.28323476881176	4.64729727181973e-29	4.59726495292514e-28
RGL3	3.60944642432941	1.19499147042353	-2.41445495390588	3.99257230824332e-27	1.90527387494456e-26
UIMC1	3.99671302730588	2.65298243036471	-1.34373059694118	1.02085416434769e-27	5.55766952729599e-27
MAFB	3.99068859929412	6.43054648532941	2.43985788603529	2.3981595180602e-27	1.1984652418021e-26
COMMD6	6.49842468985882	4.14001549481176	-2.35840919504706	2.13831355793274e-29	3.749047774597e-28
C17orf80	2.16394366641176	3.32640480751765	1.16246114110588	2.66093002890091e-28	1.76190777466982e-27
AL132780.3	1.46558563918824	0.00254431246235294	-1.46304132672588	7.84947012853435e-27	3.51454242856045e-26
SOX5	1.37490167294118	0.368614410470588	-1.00628726247059	6.22622676913443e-24	1.92596635102168e-23
PDE4DIP	4.635092567	2.70678706978824	-1.92830549721176	1.29754919060623e-27	6.88289266508713e-27
FAM131A	3.05412033735294	1.90061685437647	-1.15350348297647	1.03655744129856e-24	3.45566817980142e-24
LMO3	3.72163642097647	0.722102053164706	-2.99953436781176	1.05653420474975e-27	5.72191843244811e-27
GSTM4	3.88365626795294	2.64113465467059	-1.24252161328235	9.67966068832831e-22	2.52186935269083e-21
EYA1	0.149744658270588	2.93557587821176	2.78583121994118	6.76053099267904e-28	3.88603109538985e-27
ADRB2	2.78759211912941	0.639912939305882	-2.14767917982353	7.07973653924438e-29	6.142971570858e-28
PSMD5	3.05616192905882	4.13856977097647	1.08240784191765	3.50724133182428e-29	3.96840008876084e-28
MAMLD1	2.38454738557647	1.28565507207059	-1.09889231350588	3.15423077412652e-19	7.00479700382258e-19
QPCTL	1.63251311836471	3.78307372491765	2.15056060655294	2.37933359520206e-29	3.749047774597e-28
SOX4	2.33309498548235	6.45981661283529	4.12672162735294	2.13981485455031e-29	3.749047774597e-28
FMC1-LUC7L2	2.81358810184706	0.0130631503341176	-2.80052495151294	1.58050184997167e-28	1.15785371219197e-27
MOK	2.82094477227059	1.69310168876471	-1.12784308350588	5.21207395799184e-20	1.2123429248873e-19
MGLL	5.76403694861177	3.01809697745882	-2.74593997115294	3.63267097418412e-29	4.03396147495186e-28
PDCD6IP	5.75157259628235	4.058708952	-1.69286364428235	3.50669856907374e-29	3.96840008876084e-28
VEGFA	6.01796099383529	4.20136565069412	-1.81659534314118	7.86493518852159e-16	1.4801808835906e-15
CBS	2.25418766518824	0.6539596894	-1.60022797578823	3.04980527719285e-20	7.20657301519629e-20
PIGM	1.22136339250588	3.88451408863529	2.66315069612941	2.13998172830653e-29	3.749047774597e-28
CIP2A	0.650062393882353	2.42807493891765	1.77801254503529	2.29673611382191e-29	3.749047774597e-28
UBE2M	4.54239299116471	6.06214704018824	1.51975404902353	2.16091634225744e-28	1.48915724118004e-27
SLC1A4	1.50552655612941	3.70427940087059	2.19875284474118	1.75451587489266e-28	1.2609489156512e-27
GTF2IRD2	3.23802691847059	0.849221482717647	-2.38880543575294	2.13981485455031e-29	3.749047774597e-28
POLR1A	1.85656373374118	3.55107064630588	1.69450691256471	3.15542983511227e-29	3.79288760952784e-28
OSR1	3.14950398235294	0.463331412729412	-2.68617256962353	1.23845321435249e-28	9.48375233067951e-28
ZBTB20	0.619275186388235	1.62149396892941	1.00221878254118	2.91970417820193e-20	6.90785721464439e-20
FAM171B	0.887134206258824	2.30225237658824	1.41511817032941	1.23854715997772e-28	9.48375233067951e-28
PIGW	1.56357969330588	2.90827889148235	1.34469919817647	8.52735594514679e-26	3.22441210472102e-25
TSTD1	3.42540012274118	0.863538008835294	-2.56186211390588	3.05687973599421e-28	1.97880569576817e-27
ACSS3	2.94134394683529	1.08802924581176	-1.85331470102353	1.4377635751155e-27	7.55639965716173e-27
SYT12	0.329916816964706	1.84875453389412	1.51883771692941	8.29074578791916e-21	2.03613875784762e-20
QSER1	1.83555260608235	2.94607540596471	1.11052279988235	6.53188254217576e-28	3.77202055912461e-27
KLHDC4	3.49314198314118	1.88532360828235	-1.60781837485882	6.31090641871155e-28	3.66450396742742e-27
TBC1D10A	3.80513297091765	2.53034938116471	-1.27478358975294	1.78840294381165e-25	6.51370702413549e-25
TRIAP1	3.36769629575294	4.70563658416471	1.33794028841176	1.81646074107072e-28	1.29401867682039e-27
PGGHG	4.55682193809412	2.64246155155294	-1.91436038654118	1.71096320299337e-23	5.09234722003961e-23
PRCD	2.80796084812941	0.556530977717647	-2.25142987041176	2.13998172830653e-29	3.749047774597e-28
EEF1A2	0.636202871317647	2.02888714102353	1.39268426970588	1.77341520740859e-06	2.34497079434335e-06
EML3	5.48504035330588	3.84515539295294	-1.63988496035294	2.83844190486e-29	3.7586194777553e-28
GABRE	5.4276826136	1.38197142050588	-4.04571119309412	2.13981485455031e-29	3.749047774597e-28
SCARA5	4.73343936081177	2.11737983938824	-2.61605952142353	2.38167469702165e-20	5.66397572988074e-20
TIAL1	5.13964496277647	3.88944335682353	-1.25020160595294	6.31044017685432e-28	3.66450396742742e-27
SCARA3	3.28943517802353	4.85632471262353	1.5668895346	2.21817834473183e-15	4.1061492317095e-15
STAT2	5.77273244095294	4.54259722823529	-1.23013521271765	1.19062111266478e-23	3.59920372123946e-23
ANKRD10	5.63662489765882	4.20644275816471	-1.43018213949412	1.53187637073176e-22	4.22064867618468e-22
EDEM1	2.71540588257647	3.72584529624706	1.01043941367059	1.76548593531264e-23	5.24696205174018e-23
CD300LG	5.55505481665882	0.153657914952941	-5.40139690170588	2.13948114485683e-29	3.749047774597e-28
MINPP1	2.28885505392941	3.45005466125882	1.16119960732941	2.17674564753418e-25	7.8498305874669e-25
NDUFB8	6.23821726491765	4.05804484449412	-2.18017242042353	2.13714658832831e-29	3.749047774597e-28
AKR7A2	4.05443859947059	5.37879980828235	1.32436120881176	3.0559657444634e-28	1.97880569576817e-27
MTCP1	3.51692368837647	0.616441437035294	-2.90048225134118	6.83653224405403e-29	6.00763561959844e-28
RNF31	4.22723933664706	2.75974556616471	-1.46749377048235	1.4377635751155e-27	7.55639965716173e-27
GLRX	4.62159652897647	2.76025108161176	-1.86134544736471	2.14862737090836e-26	8.84717513837785e-26
IKBIP	2.83644809810588	3.86246515252941	1.02601705442353	4.53836553692446e-22	1.20915234714858e-21
RBMS3	3.23820522152941	1.8008895196	-1.43731570192941	3.55392285740453e-25	1.24921072761811e-24
ASPM	0.173528827117647	3.03352685742353	2.85999803030588	2.13998172830653e-29	3.749047774597e-28
TRIM58	0.169107642035294	1.4609173208	1.29180967876471	3.64091160630995e-14	6.41999632435196e-14
SSR1	4.14784875624706	5.2306237434	1.08277498715294	3.45449198354091e-24	1.0942954592008e-23
AL590560.2	1.26530036364706	0.0663979723694118	-1.19890239127765	8.30775529444386e-28	4.64163920699239e-27
C11orf98	4.5167298138	3.45981775847059	-1.05691205532941	4.26580361143557e-12	6.93953389308037e-12
TSPAN7	5.20435721494118	3.87402435207059	-1.33033286287059	8.90579628681751e-15	1.60720119668043e-14
ZFP64	1.67590132576471	2.709051644	1.03315031823529	2.65611703075315e-27	1.31376077557953e-26
MED29	3.24828002887059	4.68943404721176	1.44115401834118	9.04553800560559e-29	7.41127832643603e-28
INTS11	5.54117921484706	4.23640190892941	-1.30477730591765	3.16242909011872e-28	2.03790884720919e-27
CTNNA1	6.40875769767059	5.20934247435294	-1.19941522331765	2.13848031826232e-29	3.749047774597e-28
SYNJ2	1.42776062312941	2.47602138622353	1.04826076309412	7.60124348284426e-22	1.99479824657122e-21
INSYN1	1.95851383435294	0.818430275611765	-1.14008355874118	7.13239091955039e-19	1.5534451810303e-18
GSPT2	1.50973136888235	2.91297924496471	1.40324787608235	4.98385148784201e-24	1.55449910902235e-23
PAQR4	1.63909936058824	2.99815511469412	1.35905575410588	1.17932375383524e-22	3.27327735920672e-22
EDNRB	4.41326911482353	1.82366824007059	-2.58960087475294	1.07720274376934e-28	8.48560573357079e-28
KIAA0895L	3.61792499101176	2.58146826810588	-1.03645672290588	7.15716689395492e-20	1.65075424435877e-19
LHFPL6	6.01548948754118	4.38016354672941	-1.63532594081177	3.74159968366745e-24	1.18102197648221e-23
S100A9	6.36451316941176	3.06275878965882	-3.30175437975294	1.70629069090627e-22	4.68461964248129e-22
RCL1	3.59684992275294	2.27718965742353	-1.31966026532941	3.24613079598384e-22	8.72967525590547e-22
BAK1	2.29666642657647	4.59953173082353	2.30286530424706	2.13998172830653e-29	3.749047774597e-28
ZNF577	3.01716953134118	1.4934872582	-1.52368227314118	2.13998172830653e-29	3.749047774597e-28
FAM228B	3.6356394848	1.57818951621176	-2.05744996858824	2.13981485455031e-29	3.749047774597e-28
PPEF1	0.115522172694118	2.70738020947059	2.59185803677647	2.13998172830653e-29	3.749047774597e-28
CDC20	0.743227297035294	5.76166610812941	5.01843881109412	2.13948114485683e-29	3.749047774597e-28
PDE1A	2.39401863447059	0.529718750917647	-1.86429988355294	4.62824177229478e-28	2.8124837152458e-27
KLHL29	2.24638500745882	0.743030821611765	-1.50335418584706	6.87978582928452e-26	2.63619221351062e-25
HEXA	5.34983431178824	3.62285134671765	-1.72698296507059	2.73961295524686e-29	3.7586194777553e-28
HSPA13	2.12923104436471	4.44583919124706	2.31660814688235	4.31855129665043e-28	2.6483866348038e-27
SYBU	3.23512962247059	0.760202065	-2.47492755747059	1.88946894232326e-27	9.63453232377942e-27
HERC1	4.28386615722353	2.91204769909412	-1.37181845812941	4.62652368414428e-28	2.8124837152458e-27
ANKRD50	1.66518921737647	3.44891444085882	1.78372522348235	6.83653224405403e-29	6.00763561959844e-28
XKR8	1.62107054818824	3.20493905611765	1.58386850792941	4.95774010154722e-28	2.97900506105556e-27
PNRC1	6.22088787410588	4.89861742795294	-1.32227044615294	6.58937224115907e-25	2.2447443253818e-24
MID1	1.85892945230588	2.86072235458824	1.00179290228235	7.8386750779529e-17	1.54245351663962e-16
DUSP22	4.47326913845882	2.71672674809412	-1.75654239036471	2.29655721327356e-29	3.749047774597e-28
STON2	1.31064432978824	3.37249158314118	2.06184725335294	5.41448506824105e-27	2.50540720005911e-26
KCNH2	0.503626729058824	1.51044709062353	1.00682036156471	2.96451580690791e-05	3.74528381413526e-05
PPIP5K2	3.20367052223529	2.15152426334118	-1.05214625889412	9.5318032141415e-28	5.23885659593783e-27
LRRC40	2.08638688592941	3.80423754598824	1.71785066005882	2.13981485455031e-29	3.749047774597e-28
CHSY3	1.60302494005882	2.81208082467059	1.20905588461176	1.76290779086231e-19	3.97103826335898e-19
GSTM2	6.27411397805882	1.87824354484706	-4.39587043321176	2.1396479934007e-29	3.749047774597e-28
C5orf22	2.25770176927059	3.37576472815294	1.11806295888235	1.88933186078903e-27	9.63453232377942e-27
EGFL7	6.67056088442353	3.94678946984706	-2.72377141457647	4.18048072125598e-29	4.34753607066019e-28
HAGH	4.53588916301177	2.54513697852941	-1.99075218448235	1.09608691467227e-28	8.62939962551929e-28
AZGP1	4.58237382090588	0.0807398353341176	-4.50163398557176	2.21663904180927e-29	3.749047774597e-28
FOXO6	0.409073741482353	2.45840169432941	2.04932795284706	8.30897742745925e-28	4.64163920699239e-27
ERMN	0.418085924694118	1.57642389732941	1.15833797263529	1.54964721619691e-16	3.00555603300069e-16
TCEA2	4.70031003489412	3.59792061337647	-1.10238942151765	8.57839006696227e-22	2.24434814459737e-21
SERF1B	3.88245152603529	0.392357036395294	-3.49009448964	2.13998172830653e-29	3.749047774597e-28
MCM6	2.60624243581176	5.13624782935294	2.53000539354118	2.13981485455031e-29	3.749047774597e-28
DVL1	4.27667822245882	5.35525881567059	1.07858059321176	2.82530051847999e-23	8.25085499318158e-23
KCNJ2	0.644153842729412	2.74812161563529	2.10396777290588	6.83600876035257e-29	6.00763561959844e-28
TTI1	2.14745363282353	3.56128658876471	1.41383295594118	2.13998172830653e-29	3.749047774597e-28
MAPK8IP3	4.87744304444706	3.05225627111765	-1.82518677332941	2.09282959718634e-27	1.05777059408685e-26
FP565260.6	2.12460056045882	0.786294570964706	-1.33830598949412	4.33145067929624e-29	4.4061266886858e-28
DTNA	3.03784776250588	1.5849827186	-1.45286504390588	1.04237998799572e-22	2.90259737008432e-22
MALSU1	4.23746659424706	3.083696069	-1.15377052524706	7.8509395420942e-26	2.98636543380118e-25
UBQLN2	2.80534553517647	4.84692928661176	2.04158375143529	2.1396479934007e-29	3.749047774597e-28
LRRC37A2	2.77136316557647	0.989011731141176	-1.78235143443529	1.04008095169461e-28	8.27056608157768e-28
GPSM1	2.63596512485882	4.61002729065882	1.9740621658	2.16553634973537e-27	1.09081523783028e-26
ZNF512B	2.40112808612941	3.69552218463529	1.29439409850588	8.84149363630658e-22	2.31097536034123e-21
KIF4A	0.162744746388235	3.82053184891765	3.65778710252941	2.13998172830653e-29	3.749047774597e-28
ANLN	0.537639693152941	4.1133022468	3.57566255364706	2.13998172830653e-29	3.749047774597e-28
NOLC1	3.80465525302353	5.0321154918	1.22746023877647	5.78770384990056e-23	1.64533748772817e-22
AKT3	3.45244255625882	2.42274726477647	-1.02969529148235	3.74899125075911e-15	6.87482443264706e-15
TACC3	2.20149709130588	4.07599502354118	1.87449793223529	9.70045664704764e-29	7.82610205979548e-28
INTS3	4.54909740790588	3.22872602795294	-1.32037137995294	4.61086054430974e-25	1.59917963461589e-24
FBXO31	4.99194165369412	2.99928973828235	-1.99265191541176	3.50696994027901e-29	3.96840008876084e-28
FAT1	4.07678155007059	5.39380438805882	1.31702283798823	1.3544782102117e-18	2.90751978300539e-18
MICALL2	3.54478340178824	2.14538193474118	-1.39940146704706	1.90962846613854e-25	6.927589647563e-25
C8orf88	2.14965977045882	3.34480174554118	1.19514197508235	4.04178652259257e-16	7.6823683577419e-16
CCL14	7.42240170483529	0.599903984049412	-6.82249772078588	2.1381468102015e-29	3.749047774597e-28
IL4I1	0.756595775552941	2.43103526168235	1.67443948612941	6.37857812108234e-20	1.47540316025914e-19
STUB1	5.50439584628235	4.25780823223529	-1.24658761404706	1.67447124374841e-25	6.12114325842746e-25
RPS23	10.2227058493765	7.40170779248235	-2.82099805689412	2.08250190746851e-29	3.749047774597e-28
ZNF212	1.98795466176471	3.01192575067059	1.02397108890588	5.7932067283397e-27	2.66175974484646e-26
OPN1SW	0.141428907894118	3.20597749807059	3.06454859017647	2.13998172830653e-29	3.749047774597e-28
PTN	1.69789468810588	6.64871518768235	4.95082049957647	1.14199263156132e-24	3.78688163724263e-24
ASNSD1	3.57223214942353	4.57474912994118	1.00251698051765	6.09734725068555e-28	3.5707849631928e-27
IGF2BP3	0.215038977576471	1.90533531924706	1.69029634167059	1.43765878914213e-27	7.55639965716173e-27
RAPGEF5	3.20419928270588	1.78811592314118	-1.41608335956471	2.3918471459926e-24	7.70199247279199e-24
GRAP	2.02692490909412	0.730376979258823	-1.29654792983529	1.81632380251972e-28	1.29401867682039e-27
NDUFA13	6.35615557511765	4.37502143668235	-1.98113413843529	3.39081773395531e-28	2.15755649056315e-27
INO80B-WBP1	2.67481569657647	0.203259998537647	-2.47155569803882	2.13998172830653e-29	3.749047774597e-28
GPR89A	2.73255489121176	1.68618612128235	-1.04636876992941	1.58978724916827e-26	6.71208766653103e-26
AKAP8L	5.22241654398823	3.85412471105882	-1.36829183292941	2.94135406483938e-27	1.43934877506382e-26
LRCH4	4.56160069855294	1.83807800976471	-2.72352268878824	2.13981485455031e-29	3.749047774597e-28
PRR11	0.520482511152941	4.90794091054118	4.38745839938824	2.13948114485683e-29	3.749047774597e-28
NDUFA8	4.55616473885882	6.28611075249412	1.72994601363529	2.08732491574355e-28	1.44634186024082e-27
KLHDC3	4.685671409	7.16285536561176	2.47718395661176	2.13948114485683e-29	3.749047774597e-28
TMTC1	3.35264152508235	1.87394360475294	-1.47869792032941	6.347857325191e-17	1.25626647353556e-16
ADAT2	2.214986084	1.1905678104	-1.0244182736	9.60726195119869e-27	4.24603962931515e-26
HOMER1	0.610885596247059	1.66533907130588	1.05445347505882	1.21625418970927e-22	3.36826883440122e-22
IFIT2	1.73176609174118	3.21664229137647	1.48487619963529	5.15057523770963e-18	1.07037834820101e-17
SLC44A1	2.96424809538824	4.13597639984706	1.17172830445882	2.56399792448567e-25	9.16784946046835e-25
RRS1	2.926206192	4.62532068123529	1.69911448923529	1.88933186078903e-27	9.63453232377942e-27
GPR37	0.231710319364706	1.56509332410588	1.33338300474118	5.00244643204056e-17	9.95703721038612e-17
DDAH1	2.24763357374118	3.40984707468235	1.16221350094118	3.68305134827697e-20	8.65807967191964e-20
LDHD	2.56988093258824	0.754880649576471	-1.81500028301176	1.9550256690261e-27	9.94288872014723e-27
CCNI	6.38478014735294	7.60043192036471	1.21565177301176	1.65678197256222e-23	4.93902638249264e-23
SLC22A18	2.97172840763529	1.88310695029412	-1.08862145734118	8.6903829493186e-15	1.56903643622736e-14
ZNF691	1.9124542694	2.96018696982353	1.04773270042353	2.89819228716389e-24	9.25196482228309e-24
C1QTNF6	1.83364634805882	3.78080768830588	1.94716134024706	1.04244184272183e-22	2.90259737008432e-22
SLC19A3	4.51262462870588	0.156483124754118	-4.35614150395176	2.29655721327356e-29	3.749047774597e-28
RCSD1	2.76051398505882	1.71166226592941	-1.04885171912941	1.04935191289915e-20	2.55999234488636e-20
EIF2B5	4.63201587072941	3.55959775091765	-1.07241811981177	4.72948935213098e-27	2.2182747077775e-26
DGKA	4.00223095183529	1.6257812732	-2.37644967863529	2.37933359520206e-29	3.749047774597e-28
MBD2	5.55881977262353	4.02744846515294	-1.53137130747059	1.04016006947505e-28	8.27056608157768e-28
AGFG2	3.68623081588235	2.04869233064706	-1.63753848523529	3.39081773395531e-28	2.15755649056315e-27
CMTM6	3.30232841032941	4.88274257956471	1.58041416923529	7.07811123867213e-29	6.142971570858e-28
NPIPA5	3.60393497118824	1.45890107685882	-2.14503389432941	4.51098783218395e-20	1.05320488421607e-19
LGI4	5.19666630048235	1.63176206250588	-3.56490423797647	2.09298118426796e-27	1.05777059408685e-26
SDC1	0.923660849847059	5.14627200314118	4.22261115329412	6.85932390428123e-27	3.11066590173946e-26
THBS4	3.61028836548235	1.91621723354118	-1.69407113194118	1.25214994239741e-12	2.07544610912384e-12
POLD1	2.54368240307059	3.63125102351765	1.08756862044706	2.62504784617509e-26	1.06716220684373e-25
USP8	3.52018686289412	2.04814409430588	-1.47204276858824	2.94057897461421e-29	3.76608669237073e-28
CCDC32	3.18760516401176	1.58650923491765	-1.60109592909412	4.64693924744043e-29	4.59726495292514e-28
ZW10	2.11763904002353	3.74569497094118	1.62805593091765	7.08027838639539e-29	6.142971570858e-28
TCEAL4	6.07609941878824	4.88435040395294	-1.19174901483529	5.03133259582675e-23	1.43807880103265e-22
SLC51A	1.98920811449412	0.923329199694118	-1.0658789148	4.62239814579358e-26	1.81489111023975e-25
FAM20B	2.97873685214118	4.26551053470588	1.28677368256471	4.89231028401929e-27	2.28758948423866e-26
TSR2	4.16326646951765	5.73957122009412	1.57630475057647	9.86369482673909e-28	5.38746133348561e-27
QSOX2	1.94986104036471	3.95812646507059	2.00826542470588	1.81659768961273e-28	1.29401867682039e-27
SLC25A6	7.24821692351765	9.04325255812941	1.79503563461176	1.43430953297852e-27	7.55564902501305e-27
ODF3B	4.55557265930588	1.96221486815294	-2.59335779115294	1.64834111332606e-27	8.52244644356008e-27
TRPS1	1.6205750616	3.48631684307059	1.86574178147059	4.47123587726453e-28	2.73528554046598e-27
KIF17	2.10184087596471	0.739762385258824	-1.36207849070588	1.0989845279206e-26	4.80436039857276e-26
TM9SF2	4.57927730270588	6.21085772037647	1.63158041767059	5.78994895209279e-28	3.42297306502118e-27
POLR3B	1.16215520657647	2.65788462972941	1.49572942315294	2.46468598144936e-29	3.749047774597e-28
ABRACL	3.06882605068235	4.97259566458824	1.90376961390588	1.70547348098636e-27	8.78530265998478e-27
CTNNB1	5.68646576071765	7.05487570496471	1.36840994424706	8.26541426071816e-25	2.77788166117624e-24
ZNF710	1.52947713605882	2.88280120037647	1.35332406431765	6.15366766099895e-29	5.55048262967232e-28
C11orf52	1.44116806188235	0.0653122512588235	-1.37585581062353	2.1396479934007e-29	3.749047774597e-28
SNRPB	5.69841439488235	7.79284661643529	2.09443222155294	3.38427547716147e-29	3.9019903610471e-28
MUL1	3.14813335195294	4.88714007454118	1.73900672258824	2.1391474855826e-29	3.749047774597e-28
CUL3	4.32676574256471	3.05670488923529	-1.27006085332941	1.81646074107072e-28	1.29401867682039e-27
SPSB3	5.09400299882353	1.13952197765882	-3.95448102116471	2.13998172830653e-29	3.749047774597e-28
YPEL4	1.51094196344706	0.416512060494118	-1.09442990295294	4.57204321858101e-27	2.1540207744526e-26
PLEK2	0.407053193541176	2.34029431562353	1.93324112208235	8.98243240423514e-27	3.99021680877298e-26
IFI6	4.93263768332941	8.01437695822353	3.08173927489412	6.43700546287604e-26	2.47846876905406e-25
PPP1CB	5.06045649097647	6.36406915147059	1.30361266049412	3.79203452905787e-25	1.32857289898506e-24
SRM	5.10513276417647	7.08636415188235	1.98123138770588	3.26685287886786e-29	3.84787135401306e-28
BRI3	6.80646168137647	4.01571674098824	-2.79074494038823	2.1391474855826e-29	3.749047774597e-28
MBP	3.3589962846	0.872872423317647	-2.48612386128235	2.13981485455031e-29	3.749047774597e-28
CYB561D1	1.29814448435294	2.59667108564706	1.29852660129412	7.49574873781025e-28	4.24593694536037e-27
GPR1	0.620725010858823	1.89463939001176	1.27391437915294	1.31400370003338e-17	2.68748501003242e-17
GDF10	1.98667662782353	0.875475792989412	-1.11120083483412	4.00684827010635e-13	6.77256292173161e-13
FBXL18	0.751372988682353	2.58611486297647	1.83474187429412	2.46468598144936e-29	3.749047774597e-28
RNF139	3.34779258891765	4.76957846305882	1.42178587414118	5.13244261705369e-28	3.0740805411544e-27
FN1	6.79201947028235	8.72053482222353	1.92851535194118	3.10717039513085e-19	6.90588796748969e-19
CRISPLD2	4.67354790911765	2.82096152627059	-1.85258638284706	7.47458490617712e-16	1.40782146031739e-15
LRTOMT	2.35066611549412	1.28943033332941	-1.06123578216471	6.76053099267904e-28	3.88603109538985e-27
SMCO4	3.11961332836471	4.88247607857647	1.76286275021176	5.06032674463538e-27	2.36148185057605e-26
MS4A2	1.35338119410588	0.275170184992941	-1.07821100911294	1.33405335130113e-22	3.68607960295939e-22
ARL10	1.44449757542353	2.59440993384706	1.14991235842353	1.42115483001285e-25	5.22476658907248e-25
CYP19A1	1.78086689067059	0.379384306188235	-1.40148258448235	1.78725836288043e-18	3.80905265351743e-18
RPS20	9.91163226523529	8.45465352936471	-1.45697873587059	1.98145982989651e-28	1.39476434607265e-27
ARPC4-TTLL3	3.20061345723529	0.561521287858823	-2.63909216937647	2.13981485455031e-29	3.749047774597e-28
SBNO1	1.7220772408	3.24156838185882	1.51949114105882	2.74003862943762e-29	3.7586194777553e-28
FANCF	0.816858803482353	2.01147586084706	1.19461705736471	6.31090641871155e-28	3.66450396742742e-27
DIABLO	4.16839630464706	2.11647539123529	-2.05192091341176	2.13981485455031e-29	3.749047774597e-28
TOP3A	2.8772809808	4.27772437847059	1.40044339767059	3.51051234650581e-24	1.11057009477767e-23
PIAS4	2.50662945514118	3.93501624078824	1.42838678564706	6.53140024720853e-28	3.77202055912461e-27
PARS2	0.733300678376471	2.57882561863529	1.84552494025882	2.21681181215037e-29	3.749047774597e-28
PTK7	2.36440231024706	5.53815949129412	3.17375718104706	1.82609289749194e-27	9.34618237740641e-27
FRYL	3.28027802305882	2.21357317285882	-1.0667048502	2.28600052194193e-25	8.22755866085882e-25
FZD8	1.54021456441176	4.21726144308235	2.67704687867059	1.6944114716825e-28	1.22491754997563e-27
OSBPL1A	4.44725726143529	1.98012042203529	-2.4671368394	5.89095809625858e-28	3.46473681276541e-27
EDN1	3.58791842308235	0.860813243070588	-2.72710518001176	1.70547348098636e-27	8.78530265998478e-27
CHAC1	1.09354366057647	2.31334925892941	1.21980559835294	1.43330675233909e-12	2.37198147543509e-12
PXN	5.70208913372941	4.15072526789412	-1.55136386583529	5.34708679629307e-29	5.03602819852394e-28
TUBA1A	5.75147959912941	6.89977509125882	1.14829549212941	6.83536483698924e-16	1.28991013071288e-15
SGPL1	2.56681050565882	3.82545663582353	1.25864613016471	6.63120656015118e-27	3.01821306565924e-26
CKAP4	3.53426590551765	7.45911167751765	3.924845772	2.1391474855826e-29	3.749047774597e-28
NPIPB5	6.47839329581176	1.00391500014118	-5.47447829567059	2.13864709119115e-29	3.749047774597e-28
TMUB1	3.95626364317647	5.00784404509412	1.05158040191765	1.1182161866618e-23	3.38481048233179e-23
VASH1	2.44329419283529	3.89291232952941	1.44961813669412	2.63298944262497e-24	8.42499602057093e-24
UVRAG	3.92824037865882	2.43443291505882	-1.4938074636	9.044848443892e-29	7.41127832643603e-28
IGF2	4.81591538112941	6.17512724124706	1.35921186011765	9.0810992595715e-06	1.17051835772114e-05
CSRP1	6.92975335788235	3.92717464212941	-3.00257871575294	2.29584174606936e-29	3.749047774597e-28
NAA15	2.28013909142353	3.36261970635294	1.08248061492941	3.10096921569914e-26	1.24775911600784e-25
RGS12	3.44665438989412	2.34263972127059	-1.10401466862353	3.04974216774192e-26	1.2291439510908e-25
BAMBI	1.256373951	5.69893709323529	4.44256314223529	1.48776266763386e-27	7.78927674285858e-27
DOC2B	3.04113644427059	0.734647026811765	-2.30648941745882	1.48765429927004e-27	7.78927674285858e-27
RTL6	2.1733728958	3.40181922818824	1.22844633238824	1.76559449071412e-23	5.24696205174018e-23
NRGN	2.72357490143529	4.516105837	1.79253093556471	1.73825057711462e-19	3.91614096614715e-19
GOT2	3.41930577362353	4.88921570535294	1.46990993172941	1.28220387033601e-28	9.7331741783383e-28
FES	4.24720568389412	3.15847079762353	-1.08873488627059	1.52035368018527e-21	3.90843596765239e-21
FBXO9	4.71749464417647	3.4102056888	-1.30728895537647	3.42636214025045e-27	1.65702310357361e-26
EXTL3	2.29377680554118	3.33110655275294	1.03732974721176	1.39037194478825e-26	5.94676110468476e-26
CEBPA	5.23744350789412	2.53291866982353	-2.70452483807059	7.8509395420942e-26	2.98636543380118e-25
CLK4	3.94751346638824	1.69812007135294	-2.24939339503529	2.13981485455031e-29	3.749047774597e-28
TFF3	2.80088845187059	0.704140260231765	-2.09674819163882	7.05437943644529e-17	1.39092273266919e-16
EPB41L1	3.90250853477647	2.409908348	-1.49260018677647	5.42513266453103e-25	1.86621837462549e-24
VIT	3.60192280518824	2.27111992048235	-1.33080288470588	1.16450879881463e-08	1.66840623321171e-08
NAP1L1	7.27782189462353	5.04515657776471	-2.23266531685882	3.62817841078063e-29	4.03396147495186e-28
SLC24A3	2.03696479409412	0.445377961941176	-1.59158683215294	1.14206663356766e-24	3.78688163724263e-24
RANBP3L	0.710849768235294	2.00476453178824	1.29391476355294	7.26049574678351e-20	1.67402235212551e-19
FSCN1	3.75038449804706	7.45022498890588	3.69984049085882	2.13881387672019e-29	3.749047774597e-28
CTTN	6.38571067650588	4.53352545324706	-1.85218522325882	7.8602497291782e-29	6.63414976809682e-28
ZFAND6	4.92625248628235	3.49578929887059	-1.43046318741176	3.27574977245101e-28	2.0939140681504e-27
TEN1	3.41679751041176	0.413919106541176	-3.00287840387059	2.1396479934007e-29	3.749047774597e-28
BBIP1	3.38096144918824	1.55130669172941	-1.82965475745882	3.63267097418412e-29	4.03396147495186e-28
NCOA7	4.06047548836471	2.15515030765882	-1.90532518070588	1.0770389706233e-28	8.48560573357079e-28
LZTS1	1.32135252710588	3.79218655107059	2.47083402396471	2.66112941377378e-28	1.76190777466982e-27
SAT1	8.06664197804706	6.30834902537647	-1.75829295267059	4.38606038993359e-25	1.52564920728102e-24
PDCL3	3.04838115549412	4.20457401155294	1.15619285605882	4.77840162958191e-26	1.87399303095405e-25
PJA1	3.39144181604706	4.52417092807059	1.13272911202353	4.01839462754012e-22	1.07452814151664e-21
HIC1	3.14996829178824	1.95437598665882	-1.19559230512941	3.74119498955942e-16	7.12318271245536e-16
CRACR2B	3.75238882984706	1.06267545405882	-2.68971337578824	2.74003862943762e-29	3.7586194777553e-28
LPAR5	0.718752937647059	1.89434689898824	1.17559396134118	8.62689723964943e-20	1.98006454497972e-19
HNRNPH1	7.51939669257647	5.49103203922353	-2.02836465335294	2.29244622464072e-29	3.749047774597e-28
AQP1	7.35002711087059	5.784231225	-1.56579588587059	4.08047387297883e-18	8.52261903813168e-18
DEFB124	1.736346664	0.332970012235294	-1.40337665176471	4.24010585503897e-23	1.21938242323272e-22
ARHGAP29	4.0793606376	1.66772649678824	-2.41163414081176	1.04023919308135e-28	8.27056608157768e-28
SPTY2D1	1.86167855422353	3.01123913352941	1.14956057930588	2.62504784617509e-26	1.06716220684373e-25
SNX27	2.48657399758824	3.79556968468235	1.30899568709412	2.56988022666789e-28	1.71097631431596e-27
SUGT1	3.75874698068235	2.51257210603529	-1.24617487464706	1.48765429927004e-27	7.78927674285858e-27
RUNX2	0.934837149764706	5.23390956875294	4.29907241898824	2.29655721327356e-29	3.749047774597e-28
ZDHHC5	3.69334580261176	4.82437117443529	1.13102537182353	3.26837171850033e-29	3.84787135401306e-28
CD68	5.67588553724706	2.03924051944706	-3.6366450178	4.95884342571443e-28	2.97900506105556e-27
PTGES	3.63186417774118	5.29793307532941	1.66606889758823	3.1408583798228e-11	4.95009693543847e-11
ANAPC15	3.87011180398824	2.39208327635294	-1.47802852763529	2.39850614457508e-27	1.1984652418021e-26
MKI67	0.366585005517647	4.17531111487059	3.80872610935294	2.13998172830653e-29	3.749047774597e-28
STMN1	4.4148382886	5.70701927363529	1.29218098503529	2.91985754883844e-20	6.90785721464439e-20
HS6ST1	2.84067575696471	4.0785499878	1.23787423083529	2.06175696225969e-19	4.62594470178588e-19
CTSD	7.46567278284706	8.93214311484706	1.466470332	4.01352780017967e-22	1.07385595294625e-21
FOXC2	0.955915051282353	3.98190665303529	3.02599160175294	7.24191023049898e-28	4.12979183515815e-27
ACP6	2.32806978503529	1.29455428110588	-1.03351550392941	3.62822826922768e-23	1.04908285605061e-22
PLXNB1	4.78905065710588	2.95600113089412	-1.83304952621176	2.62522994131157e-26	1.06716220684373e-25
KLB	1.55510786865882	0.191773382776471	-1.36333448588235	1.02253991620793e-25	3.82398087757519e-25
CD276	4.77905934023529	6.45499065009412	1.67593130985882	6.73773425376398e-24	2.07761981234871e-23
FAM153B	1.68028414111765	0.0318767967294118	-1.64840734438824	9.3666068912341e-29	7.61567613707432e-28
PDRG1	2.44915524061176	4.44130983758824	1.99215459697647	2.46449420928963e-29	3.749047774597e-28
CRYZL1	3.98264117118824	2.46832664352941	-1.51431452765882	5.94159175574629e-29	5.42350505615675e-28
BBS1	3.26805892084706	0.774569201623529	-2.49348971922353	2.13998172830653e-29	3.749047774597e-28
STRIP2	0.268133902411765	2.14322010674118	1.87508620432941	6.15366766099895e-29	5.55048262967232e-28
GSAP	2.87521848636471	1.41724215949412	-1.45797632687059	6.02660383930937e-26	2.32816684999957e-25
TRIM32	1.87577899555294	3.19632060825882	1.32054161270588	5.34832006475335e-29	5.03602819852394e-28
CCDC8	1.39940987772941	3.52039448047059	2.12098460274118	1.81190096977287e-16	3.4998216954233e-16
OXCT1	3.40637531568235	4.81783645763529	1.41146114195294	1.6777535235863e-20	4.03834801185303e-20
MSRA	3.16865523448235	1.79058316163529	-1.37807207284706	4.93962257902207e-26	1.93334398883337e-25
NOL12	3.17364644957647	1.85105191296471	-1.32259453661176	3.50963238076892e-28	2.2241886070252e-27
ANAPC5	5.44125895227059	3.99744774078824	-1.44381121148235	6.83600876035257e-29	6.00763561959844e-28
ABLIM3	5.37966452536471	1.78275002498824	-3.59691450037647	2.37933359520206e-29	3.749047774597e-28
CHKB-CPT1B	1.63991271464706	0.111042981009412	-1.52886973363765	2.13998172830653e-29	3.749047774597e-28
POLR1B	1.68056621390588	2.93194432651765	1.25137811261176	1.05653420474975e-27	5.72191843244811e-27
TPPP3	3.74288212058824	2.71547888869412	-1.02740323189412	1.33975425997901e-06	1.78117843983032e-06
NKX6-1	0.0321677580470588	1.05727563182353	1.02510787377647	1.63254463768878e-16	3.16333287240166e-16
PPP1R3C	2.25256531649412	4.14064196270588	1.88807664621176	2.42193713626007e-18	5.12104113243809e-18
GSS	3.33284710078824	5.05343141010588	1.72058430931765	1.23807750082027e-28	9.48375233067951e-28
COMMD3	4.35185397585882	2.84986344932941	-1.50199052652941	4.31951453912562e-28	2.6483866348038e-27
HLA-DPA1	6.0946295548	4.51594928630588	-1.57868026849412	1.47562969316501e-13	2.54324416908212e-13
GPX8	2.9020193264	5.66441487814118	2.76239555174118	5.53895442242334e-29	5.15565271861648e-28
TRAM1L1	0.555972253776471	1.78698261625882	1.23101036248235	7.64596091393774e-18	1.57818258514581e-17
ZNF8	0.858315439517647	2.28356208538824	1.42524664587059	2.29637832622509e-29	3.749047774597e-28
CDC25C	0.0994062194823529	2.20978372845882	2.11037750897647	2.1396479934007e-29	3.749047774597e-28
NTN4	3.51739868209412	2.04530256497647	-1.47209611711765	6.74388780408806e-19	1.47210726922464e-18
MAD2L1	0.936710227494118	3.45821876387059	2.52150853637647	2.13998172830653e-29	3.749047774597e-28
BCR	4.0850902824	2.36870582517647	-1.71638445722353	4.62824177229478e-28	2.8124837152458e-27
CALR	6.8326439012	9.65886407121176	2.82622017001176	2.13481449981592e-29	3.749047774597e-28
PTPRM	5.36828178329412	3.30307671295294	-2.06520507034118	3.8970362249122e-29	4.17906735606658e-28
GAPDH	8.88289980923529	10.8553737695529	1.97247396031765	6.36943311073976e-28	3.69664725388461e-27
OAZ2	5.31125714107059	4.16251641792941	-1.14874072314118	7.07919473224182e-29	6.142971570858e-28
RRBP1	4.77203883408235	7.55582791192941	2.78378907784706	4.81349989470735e-29	4.70054401272741e-28
ITFG2	3.77861453914118	2.6835263272	-1.09508821194118	5.83024251318264e-26	2.25676704122091e-25
SLC35B3	2.65339438970588	4.2228119882	1.56941759849412	2.31660375425573e-28	1.57402590568314e-27
MT2A	8.37355863871765	6.98640700188235	-1.38715163683529	2.15240572016018e-10	3.29552524208376e-10
GET4	3.99770742351765	1.42321019674118	-2.57449722677647	2.13998172830653e-29	3.749047774597e-28
PEX1	3.06956911158824	1.92015075421176	-1.14941835737647	4.72915148207921e-27	2.2182747077775e-26
NAALADL1	2.97904904722353	0.933822395517647	-2.04522665170588	2.23758528688072e-28	1.52868164484451e-27
PPAT	1.13378644061176	3.12173761847059	1.98795117785882	2.13998172830653e-29	3.749047774597e-28
RASL11B	0.902744325811765	2.13531998863529	1.23257566282353	8.71817954292682e-13	1.45353619054289e-12
HELLS	0.694212712035294	2.38227506250588	1.68806235047059	5.49914975021238e-28	3.27342866218077e-27
F13A1	4.97786847078824	3.12114957649412	-1.85671889429412	7.99742027229111e-14	1.3928594447009e-13
WNK3	0.190732506541176	1.43370338392941	1.24297087738824	3.27574977245101e-28	2.0939140681504e-27
YWHAQ	6.08005107494118	7.79027851254118	1.7102274376	3.16219280437161e-28	2.03790884720919e-27
TOP3B	3.05732280184706	0.342994623929412	-2.71432817791765	2.13998172830653e-29	3.749047774597e-28
SCARF2	3.18667895830588	6.29492481848235	3.10824586017647	1.88043297161961e-28	1.33493146701411e-27
ATP6V1G1	5.28053550328235	6.70691213536471	1.42637663208235	1.70547348098636e-27	8.78530265998478e-27
BCKDHA	3.42124594705882	2.02162965995294	-1.39961628710588	4.92098042757619e-25	1.700165973124e-24
NPEPPS	4.86547384827059	3.34746904289412	-1.51800480537647	5.49874256317108e-28	3.27342866218077e-27
KCNK2	0.741652666294118	2.02673645605882	1.28508378976471	6.78771818347089e-13	1.13541396317378e-12
BFSP1	0.592559796223529	1.60915272901176	1.01659293278824	6.22583610705914e-24	1.92596635102168e-23
ENTPD3	1.03635234724706	2.64507030322353	1.60871795597647	2.26066013403085e-11	3.58350097198291e-11
GCLC	3.34215728037647	2.34199225872941	-1.00016502164706	2.81671946467028e-19	6.26746403230957e-19
CYP4X1	2.54778539514118	0.855473986517647	-1.69231140862353	1.50868198265166e-23	4.52373303208144e-23
AVPR1A	2.71431201069412	1.15665326670588	-1.55765874398824	5.45634754858725e-26	2.12043299141947e-25
GLO1	4.42374824715294	7.07735163895294	2.6536033918	2.13898067485033e-29	3.749047774597e-28
GRIN2D	0.396022519247059	1.76219718715294	1.36617466790588	2.90124184517862e-26	1.17282706413452e-25
ITGAE	4.15168540583529	2.23661479508235	-1.91507061075294	6.41152464028916e-27	2.9279581004069e-26
MRPL39	3.38559620307059	4.41539864165882	1.02980243858824	3.20203697373082e-23	9.29384952455982e-23
NOD1	3.3412509782	1.7013905018	-1.6398604764	3.04588918867482e-29	3.79288760952784e-28
TM4SF19	1.01197308368235	2.31791591317647	1.30594282949412	8.94778810184286e-10	1.33840453296548e-09
KRT10	3.40649416171765	4.73548938664706	1.32899522492941	1.3726872708903e-23	4.12770951587066e-23
SPP1	4.23285453304706	9.37615592238824	5.14330138934118	5.9749270671013e-25	2.04476771100329e-24
UBR7	2.79259260256471	4.68221480863529	1.88962220607059	2.29637832622509e-29	3.749047774597e-28
MYEF2	2.42142308427059	0.954828243141176	-1.46659484112941	1.52043897185864e-21	3.90843596765239e-21
XPOT	3.65886406029412	5.01429771648235	1.35543365618823	1.06272966577455e-26	4.65627426723197e-26
SRSF11	6.62882249087059	4.81553229301176	-1.81329019785882	6.30671144100847e-28	3.66450396742742e-27
RRP36	4.13022692232941	5.32826440365882	1.19803748132941	9.26149136179503e-26	3.48253442005866e-25
STK25	5.80373526937647	4.13830816649412	-1.66542710288235	3.89733730485197e-29	4.17906735606658e-28
CYP1A1	1.93568338996471	0.103477746277647	-1.83220564368706	2.87266611619897e-22	7.75625269311708e-22
INO80E	4.62886050875294	3.26194364631765	-1.36691686243529	1.88085808185685e-28	1.33493146701411e-27
CPLX1	2.91465517590588	1.4040469952	-1.51060818070588	4.27067850350372e-22	1.1395412081752e-21
CHSY1	3.65732487721176	4.95956684172941	1.30224196451765	1.80490126390083e-20	4.33448574005723e-20
FIGNL1	1.26443918370588	2.45275693149412	1.18831774778824	2.55004629861684e-24	8.17870983873534e-24
ST8SIA4	1.21625705022353	2.51983585116471	1.30357880094118	9.85439788019135e-24	2.99681389110839e-23
MKRN2	3.10438366409412	4.18239063356471	1.07800696947059	9.5318032141415e-28	5.23885659593783e-27
PRMT2	5.00199997245882	3.88395429827059	-1.11804567418823	1.03326972641324e-23	3.13917325963982e-23
ANKRD13D	4.30661402377647	3.01224348807059	-1.29437053570588	9.86441826020902e-28	5.38746133348561e-27
PHKB	3.92763543503529	2.56167696118824	-1.36595847384706	1.11546899556835e-28	8.72679201047216e-28
MYO7A	2.17729556803529	0.989077530035294	-1.188218038	2.55004629861684e-24	8.17870983873534e-24
RASL11A	4.21158736725882	1.52209918	-2.68948818725882	3.50696994027901e-29	3.96840008876084e-28
CDC7	0.907397504647059	3.37792083192941	2.47052332728235	2.46487776806493e-29	3.749047774597e-28
SRGAP2	4.27126319232941	3.00051750061176	-1.27074569171765	8.73339256364263e-29	7.23017653198371e-28
TC2N	2.56152435197647	0.7519613614	-1.80956299057647	1.20562738536344e-25	4.46839321413396e-25
PARP8	2.63971593149412	1.62107382591765	-1.01864210557647	3.76016557141591e-18	7.87078874989043e-18
CLASP2	3.21560516935294	2.04956574765882	-1.16603942169412	1.75438353261687e-28	1.2609489156512e-27
TRIM52	2.86122454718824	1.52906311656471	-1.33216143062353	7.59102999471355e-29	6.44966034326788e-28
HERC3	4.41333786429412	2.15593887602353	-2.25739898827059	2.29655721327356e-29	3.749047774597e-28
MACF1	5.65514400175294	3.33577839878824	-2.31936560296471	2.13881387672019e-29	3.749047774597e-28
CHI3L1	4.17722469383529	0.893402446082353	-3.28382224775294	1.09206295895886e-21	2.83547012537564e-21
ITGA2	0.527771042117647	2.48613886356471	1.95836782144706	6.31090641871155e-28	3.66450396742742e-27
GOLGA6L4	2.14197359048235	0.0594623455094118	-2.08251124497294	2.13981485455031e-29	3.749047774597e-28
HECW2	1.12243774751765	2.13134021815294	1.00890247063529	8.50392975145642e-20	1.95259546855761e-19
ITLN1	2.13080943245882	0.125742008795294	-2.00506742366353	1.71340991614327e-07	2.35269282118829e-07
CCNE1	0.6180246764	3.68577456182353	3.06774988542353	2.29673611382191e-29	3.749047774597e-28
STT3A	4.7040344798	5.77032303010588	1.06628855030588	7.05383969302554e-20	1.62829403536019e-19
TLN2	3.37446401051765	2.12216475114118	-1.25229925937647	1.94177449101787e-20	4.64282824948055e-20
LUZP1	2.3066668452	3.40609413598824	1.09942729078824	5.63983879617434e-26	2.18630571148129e-25
SUN1	6.00211518841177	3.68371236444706	-2.31840282396471	2.1391474855826e-29	3.749047774597e-28
CYB5R3	7.39243788863529	6.01616126531765	-1.37627662331765	1.34195523519177e-26	5.76497183280602e-26
TOR1B	2.56115576015294	4.420721401	1.85956564084706	2.13981485455031e-29	3.749047774597e-28
HJURP	0.334233427035294	3.45813043245882	3.12389700542353	2.13998172830653e-29	3.749047774597e-28
SMC4	2.65270082192941	4.12577351745882	1.47307269552941	5.66005328606833e-24	1.75888926392354e-23
RPL12	9.54459666274118	8.37066600394118	-1.1739306588	1.1545579065491e-24	3.82737343790889e-24
FBXL8	2.74611943312941	1.66104717161176	-1.08507226151765	2.70229184597569e-22	7.30776821081278e-22
PPARG	5.68385358728235	2.30000798202353	-3.38384560525882	3.26837171850033e-29	3.84787135401306e-28
SFRP4	2.76036944589412	4.98982187155294	2.22945242565882	4.55698477477975e-12	7.40618216423428e-12
ZNHIT3	3.99613510701176	2.24554972055294	-1.75058538645882	2.46487776806493e-29	3.749047774597e-28
FGF13	2.04334084517647	0.363928459305882	-1.67941238587059	6.83653224405403e-29	6.00763561959844e-28
NT5DC2	4.25654456065882	5.32012443789412	1.06357987723529	3.26989704851447e-17	6.5674245100954e-17
LBH	3.92210214603529	5.22584707957647	1.30374493354118	4.74434465886551e-17	9.44838623492964e-17
FDX1	2.18421617318824	3.73329019622353	1.54907402303529	2.94057897461421e-29	3.76608669237073e-28
TRIM36	0.267039870423529	1.30742320422353	1.0403833338	3.9877459701651e-24	1.25619039610048e-23
CDC42EP4	5.00738774127059	3.95270143609412	-1.05468630517647	3.55325251637095e-16	6.7728781418772e-16
MYBL2	0.333924845952941	4.99833018527059	4.66440533931765	2.1396479934007e-29	3.749047774597e-28
EZR	4.27285175076471	6.33714762458824	2.06429587382353	6.14804977493564e-22	1.62201499374129e-21
ITGB3	1.98158728952941	3.33885627322353	1.35726898369412	3.52787595600268e-11	5.549827612735e-11
PRKX	2.19655757331765	3.46724644062353	1.27068886730588	2.11427262724133e-21	5.37569524584655e-21
MED19	2.90712765550588	4.12065831752941	1.21353066202353	1.42362280338014e-28	1.06117421716606e-27
ARMC8	3.81884293924706	2.50142958355294	-1.31741335569412	1.4866122754268e-26	6.31587357379566e-26
ATP5MPL	5.76723010542353	4.73142412171765	-1.03580598370588	1.75921013508964e-22	4.82302349867358e-22
MTUS1	4.73509857741176	2.00728314295294	-2.72781543445882	3.15542983511227e-29	3.79288760952784e-28
KLHL8	1.62345399802353	3.11037366375294	1.48691966572941	3.89763840732024e-29	4.17906735606658e-28
SMN2	3.54602392034118	1.30670961909765	-2.23931430124353	1.21632613521873e-22	3.36826883440122e-22
PERP	3.55102511423529	1.62403321209412	-1.92699190214118	6.54705378617146e-21	1.62265954718453e-20
MEOX2	3.84157996535294	2.50762432116471	-1.33395564418824	3.25242294152581e-09	4.75736351414849e-09
DECR1	5.58372460868235	4.37044910537647	-1.21327550330588	1.12863574146609e-25	4.19724095837308e-25
FRMD4A	4.32122817043529	2.23866952076471	-2.08255864967059	2.01622043244717e-28	1.40550274646814e-27
GPAT2	2.19807080208235	1.13873915669647	-1.05933164538588	2.58928072479319e-09	3.7995543840454e-09
SRPK1	2.47618283781176	3.80569975362353	1.32951691581177	2.48119856423697e-27	1.23500533365692e-26
TMEM39B	2.78755950429412	4.03904496130588	1.25148545701177	3.27599440068524e-28	2.0939140681504e-27
ZFHX4	1.16160237136471	4.05559721990588	2.89399484854118	2.37914836273573e-29	3.749047774597e-28
CAV2	5.93551362623529	2.3628314676	-3.57268215863529	2.13864709119115e-29	3.749047774597e-28
CPNE5	1.46422614734118	2.93766323767059	1.47343709032941	4.14113669543177e-15	7.58174679020545e-15
TMEM63A	4.48310783862353	2.40596026109412	-2.07714757752941	4.95810784988549e-28	2.97900506105556e-27
KHDRBS3	3.33250491150588	0.651244048670588	-2.68126086283529	6.09779800156655e-28	3.5707849631928e-27
PDCL	2.45853009409412	3.49599924932941	1.03746915523529	8.30958855915445e-28	4.64163920699239e-27
LIMS2	5.78978705047059	1.30656988903529	-4.48321716143529	2.13981485455031e-29	3.749047774597e-28
RLIM	2.50632092310588	3.66724173489412	1.16092081178824	2.16537959713206e-27	1.09081523783028e-26
ACBD6	3.95084859885882	2.83061775602353	-1.12023084283529	1.34261308341257e-27	7.10319050533384e-27
MS4A4A	4.26075521704706	2.63523531077647	-1.62551990627059	1.90775830001288e-15	3.53979424396215e-15
BMS1	2.26888281269412	3.62738700572941	1.35850419303529	2.23741716625715e-28	1.52868164484451e-27
CRYAB	8.36543374465882	4.09382272367059	-4.27161102098823	1.21535609758814e-26	5.2654602644148e-26
SOBP	1.65199716317647	3.011906237	1.35990907382353	2.69267521012848e-25	9.61790146148422e-25
STEAP4	5.28045092457647	1.4921594608	-3.78829146377647	1.94722621298335e-28	1.37218125453657e-27
SLITRK6	0.132738009905882	1.17235986328235	1.03962185337647	5.14211654651654e-12	8.34230568057328e-12
ETV3	2.36639003362353	3.50876328991765	1.14237325629412	1.32994652884533e-23	4.00495923535459e-23
DOLK	2.36248057017647	3.98832622154118	1.62584565136471	3.26811853107263e-29	3.84787135401306e-28
VIPR2	1.14470263881176	0.140702274530588	-1.00400036428118	1.76559449071412e-23	5.24696205174018e-23
CDH24	1.97482320043529	3.25970590035294	1.28488269991765	5.23892747891873e-19	1.14982616405701e-18
GSTK1	6.35375731197647	4.38334128927059	-1.97041602270588	2.37803726126743e-29	3.749047774597e-28
SLC9A6	1.89985985728235	3.08972656823529	1.18986671095294	4.62824177229478e-28	2.8124837152458e-27
IFIT3	3.04677733610588	4.2713324684	1.22455513229412	1.22458332754125e-14	2.19648504354346e-14
LY6E	6.2323154348	7.28020460042353	1.04788916562353	7.05974787324775e-12	1.14084057238138e-11
LIN7A	1.8272333114	0.726814972341176	-1.10041833905882	1.83156803566795e-20	4.39313209115801e-20
SLC13A5	0.196915960729412	1.27408283785882	1.07716687712941	1.24646516217412e-09	1.85392227434284e-09
PPP1R8	3.54411521752941	4.87061055102353	1.32649533349412	4.33111661766234e-29	4.4061266886858e-28
PTGFRN	3.15895300231765	4.60685271497647	1.44789971265882	1.1030590266098e-16	2.15496306126067e-16
LOXL2	3.50602475815294	5.5471474724	2.04112271424706	4.1959394772168e-20	9.81825455179887e-20
IFT43	3.65902984101176	2.57504092184706	-1.08398891916471	2.80697589488545e-24	8.96913779807129e-24
BVES	0.878858731258824	2.19479710907059	1.31593837781177	7.06819836281997e-24	2.17378169693024e-23
ZBTB2	2.1485996146	3.35653915808235	1.20793954348235	8.02724144836324e-28	4.50882806138276e-27
RPL17-C18orf32	2.10589052372941	0.0680488954917647	-2.03784162823765	2.13998172830653e-29	3.749047774597e-28
MX2	3.37268676765882	1.65632729234118	-1.71635947531765	8.66507910298385e-21	2.12566919904949e-20
SERGEF	3.76233201541176	2.17230049607059	-1.59003151934118	2.57065099594473e-28	1.71097631431596e-27
ATOH8	4.63604786748235	2.28670664282353	-2.34934122465882	2.06575954878744e-23	6.11113093829923e-23
DAAM1	3.33016486857647	2.27545206189412	-1.05471280668235	3.46308861350815e-18	7.26560887007611e-18
NEIL1	4.03220097372941	0.932896178352941	-3.09930479537647	2.13998172830653e-29	3.749047774597e-28
GUSB	4.70439724645882	5.75411332181177	1.04971607535294	2.50303552301367e-22	6.79537167273055e-22
CDKN2AIPNL	3.03148684081176	4.17267799078824	1.14119114997647	1.21561243779012e-26	5.2654602644148e-26
HINFP	3.29110463801176	1.87984673195294	-1.41125790605882	1.19609328440802e-28	9.1998388521518e-28
GABARAPL2	5.9279029554	4.81580165841176	-1.11210129698824	7.33343437011337e-27	3.30480744111317e-26
HSPB6	7.86353220642353	5.05638288108235	-2.80714932534118	8.37281846833218e-20	1.92432864948692e-19
NUDT6	1.73328478396471	0.711999503941177	-1.02128528002353	7.33759567990261e-27	3.30480744111317e-26
CSAG3	0.02084911594	1.47805692281529	1.45720780687529	1.02486807877505e-13	1.77726014775291e-13
SATB2	1.11265861121176	4.28493313078824	3.17227451957647	6.99659979351635e-28	4.00520815719606e-27
TRIP11	2.27331750003529	3.31264166762353	1.03932416758824	5.42406348055484e-25	1.86621837462549e-24
FHL2	4.8493232966	2.55071296111765	-2.29861033548235	1.64822125310182e-27	8.52244644356008e-27
MXRA7	6.35654364054118	3.9748426864	-2.38170095414118	2.37896314423915e-29	3.749047774597e-28
ZNF121	1.86954291435294	3.01298365915294	1.1434407448	8.59862095155699e-28	4.78427580862117e-27
BORA	0.883909420011765	1.89181932110588	1.00790990109412	5.45560029700521e-26	2.12043299141947e-25
CCL15-CCL14	1.36209279311765	0.00878400135176471	-1.35330879176588	2.13981485455031e-29	3.749047774597e-28
CKS2	2.0956214846	6.98979323850588	4.89417175390588	2.13881387672019e-29	3.749047774597e-28
SMU1	2.59389694714118	4.02684993509412	1.43295298795294	2.21629354026033e-29	3.749047774597e-28
MMGT1	2.84087476797647	4.30256226654118	1.46168749856471	3.38558589544623e-29	3.9019903610471e-28
[truncated: 3,391 more rows]
